# Supplementary material for: U-shaped association between waist-to-height ratio and microalbuminuria: A cross-sectional analysis conducted within the Chinese demographic
Source: PLoS One. 2026 May 19;21(5):e0349370. doi: 10.1371/journal.pone.0349370 (PMC13186341; doi:10.1371/journal.pone.0349370)
Supplement: S1 File — This Excel file contains the anonymized participant-level data used for all statistical analyses. (XLSX) [file pone.0349370.s003.xlsx]

## Sheet: pone.0214776.s003
centre 中心	id 病人ID	tumor 肿瘤病史 1=有 2=无	dia	smoking 吸烟 1=从不 2=有时 3=经常	drinking 饮酒 1=从不 2=有时 3=经常	work 工作 1=有 2=无	sbp1 收缩压1	dbp1 舒张压1	sbp2 收缩压2	dbp2 舒张压2	sbp3 收缩压3	dbp3 舒张压3	height 身高	weight 体重	wc 腰围	hc 臀围	CreaC 肌酐	HDL 高密度脂蛋白	LDL 低密度脂蛋白	CHOL 总胆固醇	TG 甘油三酯	ALT 谷丙转氨酶	AST 谷草转氨酶	GGT 谷氨酰转肽酶	Glu0 空腹血糖	Glu120 餐后2h血糖	A1c 糖化血红蛋白	ins0 空腹胰岛素	FINAL_SLP 总睡眠时长	BMI 体质指数	obestiy 肥胖症 1=无 2=有	egfr 肾小球滤过率	diabetes 糖尿病 1=无 2=有	daynap 日间小睡 1=无 2=有	CKD 慢性肾脏病 1=无 2=有	hypertension2018 高血压 1=无 2=有	UACR 尿白蛋白肌酐比值	microalbuminuria 微量白蛋白尿 1=无 2=有	age 年龄	sex 性别 1=男 2=女	macroalbuminuria 蛋白尿 1=无 2=有	WHtR
16	25477	2	2	1	1	1	109	64	107	66	101	65	165.1	61.3	66.7	96.2	67.9	1.37	2.46	4.28	0.88	7	19	12	4.74619	6.42132	5.3	11.9	7.5	22.4888	1	89.1257	1	1	1	1	11.8444	1	38	2	1	0.403998		<40	40-50	50-60	60-70	70-80	>80
2	13152	2	2	1	1	1	104	76	100	70	108	79	159	57	72	94	49.9	1.13	2.15	3.83	0.87	6	13	12	5.06	7.12	5	6.5	7	22.5466	1	127.161	1	1	1	1	5.17591	1	38	2	1	0.45283	男1	51	1629	3605	3107	1165	178
5	15165	2	2	1	1	2	110	76	115	80	108	79	149.3	44.1	68	88	57.6	1.09	2.04	3.55	0.6	6	11	10	5.16	6.64	4.9	7	8	19.7842	1	107.865	1	1	1	1	6.3073	1	38	2	1	0.455459	男2	6	167	407	503	294	61
																																												57	1796	4012	3610	1459	239
11	16793	2	2	3	2	1	119	76	127	78	120	78	192	80.5	90.1	102.2	67.1	1.04	2.12	3.57	0.86	7	11	12	5.98	6.23	5.8	7.4	8	21.837	1	122.107	1	1	1	1	11.5192	1	38	1	1	0.469271	女1	80	4179	9065	4165	1442	176
2	10411	2	2	1	1	2	118	70	110	72	110	69	151	57	72.4	73.2	64.1	1.62	2.36	4.66	0.75	7	18	11	6.12	5.46	6	9.3	7	24.9989	1	95.1656	1	1	1	1	3.12061	1	38	2	1	0.47947	女2	8	487	1229	1011	564	115
2	11232	2	2	1	1	2	113	78	122	72	120	76	153.5	46.5	74.3	87.3	52	1.29	2.41	4.06	1.08	18	19	13	5.16	6.15	5.3	13.2	8.5	19.735	1	121.271	1	2	1	1	29.9401	1	38	2	1	0.484039		88	4666	10294	5176	2006	291
16	30183	2	2	1	1	1	123	76	118	77	115	74	146	49	71	88.5	64.4	1.66	2.39	4.93	0.76	212	114	22	5.71	6.37	5.6	8.9	7	22.9874	1	94.5609	1	1	1	1	5.71966	1	38	2	1	0.486301		<40	40-50	50-60	60-70	70-80	>80
16	28480	2	2	3	1	1	128	86	123	87	121	83	160	55.5	79	90.8	69.5	0.86	2.87	4.68	2.85	25	26	36	5.58	4.36	5.9	10	8.5	21.6797	1	116.773	1	1	1	2	6.79234	1	38	1	1	0.49375	Male	10.52	9.29	10.14	13.93	20.15	25.52
16	28289	2	2	3	2	1	172	95	158	83	150	84	168	72	86	97	80	0.95	2.4	3.44	0.63	6	11	15	5.13	3.23	5.5	4.4	8	25.5102	1	99.2179	1	1	1	2	8.14645	1	38	1	1	0.511905	Famale	9.09	10.43	11.94	19.53	28.12	39.51
2	10390	2	2	1	1	2	118	85	112	83	114	82	162	65	83	84	49.4	0.81	2.42	3.91	2.14	10	13	27	5.33	9.32	6	10.6	8.5	24.7676	1	128.828	1	1	1	2	10.2631	1	38	2	1	0.512346	All	9.65	10.12	11.44	17.23	24.76	33.2
11	17963	2	2	1	3	1	129	77	115	73	108	77	168	73.5	86.5	98	71	0.87	1.61	3.02	1.16	6	10	16	5.2	7.9	5.2	5.8	10	26.0417	1	114.018	1	2	1	1	24.5583	1	38	1	1	0.514881
24	43755	2	2	3	3	1	153	89	140	89	138	92	163.5	74	85	98	86.2	1.63	2.99	5.04	0.86	13	21	55	7.07	5.17	5.5	16	9	27.6819	1	91.0409	2	1	1	2	0.739021	1	38	1	1	0.519878
2	13790	2	2	1	1	1	106	62	92	57	98	60	158.5	67	83	95	82.9	1.29	4.1	5.56	1.09	21	20	18	5.46	3.57	5.5		7	26.6696	1	95.2806	1	1	1	1	4.80759	1	38	1	1	0.523659
13	24743	2	2	1	2	1	118	72	115	70	108	70	159.2	63.8	84.5	92.5	56.2	1.03	3.07	4.63	0.93	16	17	25	6.76	9.99	6.1	5	9	25.173	1	149.398	1	2	1	1	1.52221	1	38	1	1	0.530779
2	11028	2	2	1	1	1	129	85	120	82	117	84	175	75	93	97	71.6	1.41	2.9	4.67	1.09	49	34	36	5.4	6.62	5.7	19.8	8.5	24.4898	1	113.173	1	1	1	2	4.70262	1	38	1	1	0.531429
16	28737	2	2	1	1	2	129	80	129	79	129	76	148.5	59	79	99	66.7	0.9	3.06	4.56	1.27	10	14	19	5.38	6.69	5.2	9.4	11	26.7546	1	90.8678	1	1	1	1	5.77709	1	38	2	1	0.531987
11	18315	2	2	1	1	2	143	91	146	97	146	88	156	61	84	93	58.5	1.24	2.9	4.43	1.13	10	19	16	5.4	8.6	5.2	8.5	7.5	25.0657	1	105.763	1	1	1	2	391.888	2	38	2	2	0.538462
5	16034	2	2	1	1	1	119	58	119	58	119	58	159	59.5	87	96	55.2	1.59	2.39	4.68	0.66	10	19	12	5.03	6.47	5.4	6.1	9	23.5355	1	112.983	1	2	1	1	24.595	1	38	2	1	0.54717
2	13428	2	2	3	2	2	120	88	143	98	140	99	170	85	99	105	73	0.96	2.73	5.08	3.67	29	20	111	5.43	10.75	5.8	10.2	10	29.4118	2	110.404	1	2	1	2	5.95624	1	38	1	1	0.582353
2	13268	2	2	1	3	2	106	73	107	71	103	70	162	75	95	99	55.1	0.68	1.24	3.46	3.24	12	13	43	4.7	6.83	4.9	6.6	12	28.578	2	153.275	1	2	1	1	3.44026	1	38	1	1	0.58642				0.1984
17	31149	2	2	1	1	1	111	83	121	78	115	72	151.5	81.5	106	114	53.5	1.98	2.09	4.86	1.86	13	27	29	3.6	6.9	6.1	16.4	7.25	35.5085	2	117.209	1	2	1	1	6.86	1	38	2	1	0.69967
11	21111	2	2	1	1	2	100	67	99	61	103	64	168	53	60	89	55.9	1.38	1.98	3.92	1.03	10	15	9	5.15	6.64	5.5	3.5	8.16667	18.7783	1	110.935	1	2	1	1	28.6735	1	39	2	1	0.357143		9.92627
2	10438	2	2	1	1	1	108	67	114	64	116	68	165	52	62	62.8	55.2	1.08	1.21	2.89	0.63	8	13	15	5.05	5.95	5.3	2.7	7	19.1001	1	112.406	1	1	1	1	28.2361	1	39	2	1	0.375758		28.1184	28.1
11	19634	2	2	1	1	1	99	63	96	65	95	66	160	50	66	81	58.6	1.94	2.53	4.85	0.81	20	27	14	5.1	11.9	5.8	5.3	9	19.5312	1	105.141	2	1	1	1	21.0918	1	39	2	1	0.4125		28.1184	36.3
2	10221	2	2	3	2	1	115	83	125	86	120	85	180.5	62.5	75.2	93.2	66.7	0.85	2.15	3.48	1.18	20	20	132	5.95	8.48	6	4.5	8	19.1834	1	121.972	1	1	1	2	4.71115	1	39	1	1	0.41662
24	43665	2	2	1	1	1	127	77	127	77	127	77	151	46	63	81	70.9	1.04	3.11	5.35	4.48	19	24	83	16.09	20.91	10	10.6	9	20.1746	1	84.2166	2	1	1	1	178.284	2	39	2	1	0.417219
11	17158	2	2	1	2	1	106	63	105	61	100	61	166.6	62.8	70.5	90	57.2	1.52	2.58	4.76	0.78	14	23	13	3.79	6.03	5.7	1.6	11	22.6261	1	108.131	1	2	1	1	7.03261	1	39	2	1	0.423169		9.92627
5	15086	2	2	1	1	1	122	83	120	78	119	80	153	41.5	65	84	57.8	0.61	1.79	2.88	0.94	8	11	27	5.22	4.47	5.2	3.8	9	17.7282	1	106.771	1	2	1	2	9.94623	1	39	2	1	0.424837		#NAME?
21	39529	2	2	1	1	1	117	66	116	65	118	64	164	59	70	92	69.7	1.62	3.58	5.94	0.98	8	13	9	5.23	6.93	5.5	7.4	9.5	21.9363	1	86.0676	1	1	1	1	3.75614	1	39	2	1	0.426829		1.89567
11	20828	2	2	2	3	1	101	70	105	67	102	69	159	49	68	88	54.8	1.42	1.88	3.71	0.71	11	15	9	4.8	5.53	5.6	5.1	9	19.3821	1	113.507	1	2	1	1	11.9204	1	39	2	1	0.427673		116.094
2	13840	2	2	1	1	1	111	73	109	73	109	71	155	49	67	90	50.2	1.04	2.18	3.89	0.77	9	17	26	4.89	6.81	5.7		8	20.3954	1	125.451	1	1	1	1	11.3936	1	39	2	1	0.432258
16	27853	2	2	1	1	1	110	70	113	70	108	68	155	48	67	86	60.6	2.08	3.36	5.81	0.72	11	20	6	5.72	5.63	5.5	5.7	8.5	19.9792	1	100.946	1	1	1	1	3.04186	1	39	2	1	0.432258
16	25762	2	2	3	2	2	136	88	134	85	132	91	160.2	54	70	86	71.9	0.99	2.78	4.55	1.61	12	13	26	4.941	7.326	5.8	3.7	8	21.0411	1	111.984	1	1	1	2	6.57941	1	39	1	1	0.436954
11	20264	2	2	3	2	2	96	59	94	61	90	59	155	48	68	85	56.1	1.51	2.59	4.48	0.83	11	15	13	4.53	6.3	5.1	4.9	11	19.9792	1	110.459	1	2	1	1	15.7173	1	39	2	1	0.43871
11	22052	2	2	1	1	2	103	70	109	73	103	71	157	46.5	69	88	50.7	1.74	1.85	4.09	0.6	10	23	12	4.79	4.55	5.7	2.5	8	18.8649	1	123.979	1	2	1	1	11.4589	1	39	2	1	0.43949
17	31896	2	2	1	2	1	115	64	112	67	107	66	185.9	69.2	83	93	70.5	1.14	3.26	5.08	1.76	17	20	23	5.3	5.6	6.1	9.4	9	20.0238	1	114.367	1	1	1	1	2.35	1	39	1	1	0.446477
16	25888	2	2	1	3	1	124	81	126	82	122	82	163	60	73	84	81.8	1.6	3.06	5.26	1.17	13	19	63	4.5765	5.184	5.8	2.3	10	22.5827	1	96.4063	1	2	1	2	10.4927	1	39	1	1	0.447853
21	38073	2	2	2	2	1	128	74	126	70	124	70	170	62	77	97	97.5	1.53	2.02	3.8	0.72	29	22	24	11.57	10.75	5.2	4.4	8	21.4533	1	78.6883	2	1	1	1	18.4918	1	39	1	1	0.452941
17	31968	2	2	1	1	1	105	70	89	70	96	68	147.8	46	67	82	61.4	1.42	2.78	4.48	1.09	13	20	18	4.9	5.8	5.4	8.2	8	21.0576	1	99.442	1	1	1	1	5.69	1	39	2	1	0.453315
11	21483	2	2	1	2	2	103	73	101	70	96	70	165	64	75	97	67.7	1.29	1.6	3.52	1.71	11	18	12	5.19	7.23	5.5	8.1	9	23.5078	1	88.8145	1	1	1	1	19.6467	1	39	2	1	0.454545
21	39093	2	2	1	1	2	114	71	113	71	114	71	165	59	75	95	67.7	2	2.57	5.1	0.73	9	21	9	6.14	4.73	5.6	5.2	8	21.6713	1	89.056	1	1	1	1	4.28516	1	39	2	1	0.454545
11	19937	2	2	1	1	1	99	57	99	58	101	55	162	54	74	87	56.4	1.79	1.84	4.15	0.9	10	25	9	4.87	6.47	6	4.8	8.66667	20.5761	1	109.76	1	2	1	1	18.529	1	39	2	1	0.45679
2	12591	2	2	1	1	2	94	60	87	59	88	54	151.5	46.3	69.4	85.7	48.3	1.55	1.8	3.87	0.64	6	15	7	5.19	5.1	5.2	6.1	7	20.1723	1	131.154	1	1	1	1	4.92129	1	39	2	1	0.458086
2	10437	2	2	1	1	2	111	74	120	70	101	71	152	56	70	72	67.2	1.9	3.63	6.15	0.99	10	19	14	5.2	6.49	5.7	8	7	24.2382	1	89.7756	1	1	1	1	3.43106	1	39	2	1	0.460526
2	10222	2	2	1	2	1	104	69	110	77	111	75	156.1	57.2	72.1	98.5	59.6	0.92	1.59	3.01	0.8	24	25	32	5.16	5.09	5.8	7.1	8	23.4742	1	103.005	1	1	1	1	3.54763	1	39	2	1	0.461883
16	26643	2	2	1	1	2	115	59	109	58	116	59	163.8	64.5	76	97	64.3	1.35	2.34	4.07	0.62	7	15	8	4.06	6.27	5.4	7.3	8.5	24.0399	1	94.4482	1	1	1	1	4.21512	1	39	2	1	0.46398
11	23043	2	2	1	1	2	128	72	120	76	119	72	153	51.5	71	89	62.7	1.16	1.84	3.4	0.5	12	18	10	5.49	5.4	5.1	3.6	8	22.0001	1	97.1071	1	1	1	1	14.9215	1	39	2	1	0.464052
11	17675	2	2	1	1	1	108	62	102	57	99	61	183	75	85	101.5	72.9	0.81	2	3.11	0.83	8	11	11	4.58	6.06	5.5	12.6	8	22.3954	1	110.006	1	1	1	1	18.1354	1	39	1	1	0.464481
17	34221	2	2	1	1	1	126	77	115	75	118	73	163.4	51.4	76	85	58.6	1.66	3.47	5.11	0.67	44	35	17	4.7	5.3	4.9	6.9	9	19.2513	1	104.929	1	1	1	1	10.66	1	39	2	1	0.465116
17	33325	2	2	1	1	1	129	85	119	77	110	76	163.4	59	76	92	66.8	1.38	2.73	4.48	0.51	12	15	19	4.7	5.1	4.9	9.3	8	22.0977	1	90.247	1	1	1	1	7.75	1	39	2	1	0.465116
5	14944	2	2	1	2	1	102	70	100	71	98	68	153.5	53.4	71.5	90.2	60.3	1.77	2.92	4.96	0.84	7	13	15	5.06	6.91	3.8	5	8	22.6634	1	101.49	1	1	1	1	4.89498	1	39	2	1	0.465798
17	34618	2	2	1	1	1	127	84	119	78	133	85	160.8	53.4	75	87	66.1	1.51	3.34	5.23	2.71	17	14	15	4	6.5	5.3	6	8	20.6523	1	91.305	1	1	1	2	10.51	1	39	2	1	0.466418
11	21455	2	2	3	1	1	134	82	135	85	139	75	165	62	77	95	73.1	1.51	3	5.05	1.9	16	19	20	5.58	5.21	6.1	6.1	7	22.7732	1	109.629	1	1	1	2	10.9373	1	39	1	1	0.466667
2	13312	2	2	1	1	2	104	67	93	65	97	66	148	46	70	89	58.9	1.82	2.76	5.47	0.51	8	18	12	5.16	6.24	5.5	3.6	8.5	21.0007	1	104.346	1	2	1	1	12.4185	1	39	2	1	0.472973
11	23809	2	2	1	2	1	99	66	105	63	94	67	156	51.5	74	91	67.5	1.97	0.71	3.27	0.77	12	21	12	4.72	6.02	6	7.5	8	21.1621	1	89.1095	1	1	1	1	13.7603	1	39	2	1	0.474359
16	27447	2	2	1	1	1	107	66	98	62	96	62	148.5	51.7	70.8	92	62	0.96	2.7	3.91	1.21	19	26	16	5.44	5.34	5.7	8	8.5	23.4443	1	98.4367	1	2	1	1	5.24127	1	39	2	1	0.476768
11	23758	2	2	1	1	1	130	80	119	75	104	68	157	62	75	90	62	1.37	3.24	4.98	0.98	25	21	19	5.18	8	5.6	7.1	8.33333	25.1532	1	98.4298	1	2	1	1	22.9636	1	39	2	1	0.477707
11	20160	2	2	1	1	2	135	68	104	57	105	59	159	57	76	94	67.6	1.39	2.42	4.29	0.91	12	21	12	5.19	5.18	5.5	8.2	11	22.5466	1	89.1003	1	2	1	1	8.22419	1	39	2	1	0.477987
16	28863	2	2	1	2	1	140	93	143	93	137	90	148	45	71	87	58	1.44	3.02	4.75	0.91	9	15	13	5.12	9.81	5.4	6.6	10	20.5442	1	106.236	1	1	1	2	10.8654	1	39	2	1	0.47973
11	21240	2	2	1	1	1	86	56	98	61	103	63	164	60	79	96	50.3	0.88	1.74	3.14	1.03	7	13	9	5.69	8.76	5.1	8	8	22.3081	1	125.31	1	1	1	1	13.9595	1	39	2	1	0.481707
16	27560	2	2	1	2	1	117	71	104	80	116	71	155.5	65	75	99	55.7	1.35	3.65	5.41	1.35	15	16	21	4.8	5.43	5.4	8.9	8	26.8814	1	111.467	1	1	1	1	3.7355	1	39	2	1	0.482315
2	14150	2	2	1	1	2	96	69	99	70	94	67	157.5	57.5	76	95	55.7	1.29	0.9	2.81	1.04	13	21	14	5.3	7.4	5.2		9	23.1796	1	111.561	1	1	1	1	5.69104	1	39	2	1	0.48254
2	13519	2	2	1	2	1	138	94	122	96	120	88	159	56	77	90	73.5	1.8	2.41	4.78	0.8	7	17	13	4.99	5.6	5.7	4	8	22.151	1	80.8457	1	2	1	2	6.00538	1	39	2	1	0.484277
17	31353	2	2	1	1	1	105	72	104	71	101	69	159.1	57.1	77.1	95	58	1.55	2.89	4.84	0.78	7	13	11	3.8	5.4	5.3	4.3	11	22.5577	1	106.527	1	1	1	1	5.14	1	39	2	1	0.484601
17	35168	2	2	3	2	1	106	64	107	65	106	62	162.8	62.3	79	94	61.2	1.53	1.62	3.71	0.63	10	17	11	5.2	4.2	5.5	6.7	8	23.506	1	99.806	1	1	1	1	8.08	1	39	2	1	0.485258
21	36686	2	2	1	1	1	143	91	143	90	140	98	164	60	80	93	55.4	0.86	1.62	2.98	0.73	8	13	14	6.09	6.75	5.6	10.1	9.5	22.3081	1	112.378	1	2	1	2	12.1499	1	39	2	1	0.487805
11	20799	2	2	3	3	1	133	86	130	93	131	85	172	69	84	94	71.4	0.92	2.93	5.01	3.59	74	37	124	5.7	9.16	6	10.1	7.83333	23.3234	1	112.789	1	2	1	2	18.5862	1	39	1	1	0.488372
17	33603	2	2	1	1	1	108	74	102	73	103	76	159.3	59.2	78	90	66.5	1.46	2.37	4.64	2.03	13	21	25	5.5	5.7	5.2	8.8	8	23.3287	1	90.7309	1	1	1	1	6.99	1	39	2	1	0.489642
11	19628	2	2	1	2	1	98	58	102	59	97	58	163	67	80	90	58.4	1.15	1.95	3.63	0.73	11	20	10	5.6	7.5	6.7	5	8	25.2174	1	105.429	1	2	1	1	11.6585	1	39	2	1	0.490798
5	15158	2	2	1	1	1	110	77	112	77	115	85	152.5	52.5	75	91.5	50.4	1.11	2.52	4.2	1.58	7	9	12	6.47	9.15	5.3	6.4	8	22.5746	1	125.032	1	2	1	1	11.7669	1	39	2	1	0.491803
5	15113	2	2	1	1	1	110	72	112	73	105	68	155.5	52.8	76.5	92	45.7	0.94	1.58	2.8	0.51	8	18	22	4.99	4.78	5	7.5	8	21.836	1	140.463	1	2	1	1	1.01146	1	39	2	1	0.491961
17	33070	2	2	3	2	1	106	71	102	69	106	69	174.4	66.9	86	91	72.9	1.06	3.1	4.83	1.05	20	20	100	4.8	5.8	5.6	8.1	6	21.9955	1	109.882	1	1	1	1	3.84	1	39	1	1	0.493119
11	23629	2	2	1	2	1	117	70	114	68	112	71	158	54	78	91	61.7	1.74	2.38	4.54	0.96	13	17	24	4.66	5.4	5.1	6.1	8	21.6311	1	98.9021	1	1	1	1	17.7709	1	39	2	1	0.493671
5	16438	2	2	1	1	1	107	75	110	76	110	70	155.2	52.3	76.7	49	64.1	2.2	3.75	6.37	0.95	7	21	18	5.41	5.75	5.8	8.5	7	21.7129	1	94.984	1	2	1	1	5.78112	1	39	2	1	0.494201
13	25290	2	2	1	1	2	98	66	105	69	113	67	151.5	57.5	75	90	66.4	1.18	3.51	6.34	3.17	8	17	14	5.29	8.48	5.4	7.6	10	25.052	1	91.0007	1	2	1	1	9.60784	1	39	2	1	0.49505
11	21210	2	2	2	1	2	97	64	99	66	100	64	163	60	81	100	57.5	1.27	2.37	4.06	0.74	10	15	13	4.66	4.03	5.4	4.4	9	22.5827	1	107.579	1	2	1	1	18.945	1	39	2	1	0.496933
17	31514	2	2	1	1	2	122	77	120	77	118	71	158.8	59.5	79	92	57.3	1.5	2.53	4.5	0.75	7	17	11	5	5.7	5.6	5.5	6	23.5948	1	107.827	1	1	1	1	26.91	1	39	2	1	0.497481
16	30040	1	2	1	1	1	100	41	100	65	102	63	150.5	54.7	75	94	64	1.48	3.49	5.67	0.49	10	11	16	5.59	5.88	4.8	7.7	9	24.1498	1	94.8715	1	1	1	1	68.8534	2	39	2	1	0.498339
16	27009	2	2	1	1	1	103	68	102	66	97	69	156.5	52	78	88	60.3	1.06	2.14	4.28	2.29	10	18	59	4.31	4.6	5.6	6	9	21.2312	1	101.825	1	1	1	1	10.5453	1	39	2	1	0.498403
5	14849	2	2	3	3	1	164	85	165	79	159	80	173.1	69.5	86.6	97.1	97.8	1.08	2.87	5.13	2.09	14	16	48	2.44	8.34	5.3	4.3	8	23.1948	1	78.3452	1	2	1	2	2.40384	1	39	1	1	0.500289
5	14863	2	2	3	2	1	82	52	85	50	85	55	158.3	58	79.2	90.6	88.3	0.96	2.53	4.13	1.3	9	33	25	6.72	9.59	5	0.6	8.5	23.1455	1	88.1801	1	2	1	1	6.24373	1	39	1	1	0.500316
5	15019	2	2	3	3	1	120	75	118	73	115	71	163	64.5	82	94.5	54	1.16	2.82	4.36	0.88	6	11	26	5.72	4.02	5.3	5.5	8.5	24.2764	1	155.409	1	2	1	1	0.397821	1	39	1	1	0.503067
11	17636	2	2	1	1	2	116	69	108	65	111	65	154.5	56	78	89.5	51.3	0.75	0.95	1.73	0.3	8	16	7	5.26	6.72	6	5.6	9.5	23.4602	1	122.415	1	2	1	1	11.1609	1	39	2	1	0.504854
2	12969	2	2	3	3	1	120	84	114	81	114	80	164	64.5	83	96	68.8	1.99	4.03	7.16	2.79	28	25	70	6.13	9.14	5.7	8.6	9	23.9813	1	117.505	1	1	1	2	9.78275	1	39	1	1	0.506098
11	17644	2	2	1	1	2	134	67	117	67	115	66	158	66.5	80	96	47.1	0.67	1.61	2.75	1.06	12	14	10	6.35	7.83	6	6.7	6	26.6384	1	135.366	1	1	1	1	9.30632	1	39	2	1	0.506329
5	14787	2	2	2	2	1	111	70	108	72	106	74	170.8	71	86.5	91.2	60.7	0.85	1.8	3.09	0.99	12	12	17	7.74	4.84	6	28.7	8	24.3379	1	135.74	2	2	1	1	8.22756	1	39	1	1	0.50644
11	19216	2	2	1	3	1	123	71	119	70	116	68	167.5	64	85	96	70	1.17	2.96	5.26	2.94	14	23	44	5.5	5.9	5.6	5.5	8.5	22.8113	1	115.28	1	2	1	1	27.6947	1	39	1	1	0.507463
11	19252	2	2	1	1	1	111	61	107	62	106	58	163	62	83	93	80	1.33	3.18	5.04	0.76	16	24	17	5.8	7.4	5.8	4.8	9	23.3355	1	98.8902	1	1	1	1	7.3675	1	39	1	1	0.509202
5	15102	2	2	3	2	2	120	84	118	77	119	72	168.4	56.8	86	95.3	69.4	1.08	2.85	4.44	1.22	6	15	20	5.29	5.92	4.8	6.7	8.16667	20.0292	1	116.432	1	2	1	1	14.4582	1	39	1	1	0.510689
5	15096	2	2	1	2	1	126	72	120	70	123	71	156	58	79.8	95	57.7	0.93	2.08	3.56	0.91	8	17	8	6.8	6.77	4.9	68.5	9	23.833	1	107.079	1	1	1	1	29.0781	1	39	2	1	0.511538
17	32630	2	2	2	2	2	122	73	120	71	117	69	173.6	70	89	95	75.9	1.12	2.02	3.51	1.16	38	36	91	4.7	6.8	5.3	9.6	9	23.2273	1	104.973	1	1	1	1	4.38	1	39	1	1	0.512673
16	25922	2	2	1	1	1	154	114	180	95	157	108	152	53	78	86	50.6	0.85	2.54	4.17	1.46	11	12	23	4.7685	7.4035	5.9	11.2	9	22.9398	1	124.394	1	1	1	2	21.4389	1	39	2	1	0.513158
13	24695	2	2	1	1	1	134	87	118	80	115	75	159.7	63.4	82	95.5	59.9	1.08	1.08	2.77	1.36	6	15	23	5.81	12.73	6	18.6	7.75	24.8588	1	102.418	2	2	1	2	6.2982	1	39	2	1	0.513463
2	10208	2	1	1	3	1	137	90	126	103	138	97	171.2	73.5	88.1	98.5	62.4	0.85	1.52	3.38	3.01	16	19	142	13.26	20.23	8.4	14.5	7.33333	25.0772	1	131.807	2	1	1	2	30.3277	2	39	1	1	0.514603
17	31345	2	2	1	1	1	125	86	117	79	117	82	161.1	64.4	83	100	64.7	1.57	2.84	4.6	1.47	9	11	23	5.2	5.6	6	9.9	8	24.8139	1	94.0083	1	1	1	2	7.28	1	39	2	1	0.515208
5	14815	2	2	1	2	1	117	75	135	71	120	78	158.5	61	82	94	75	0.95	2.47	4.07	1.32	16	15	18	5.22	7.17	6.1	12.3	7	24.2813	1	106.505	1	1	1	1	1.10662	1	39	1	1	0.51735
11	20159	2	2	3	1	2	103	66	99	63	95	69	166	67	86	97	76.3	1.13	4.15	5.81	1.75	20	19	33	4.85	5.28	6.1	4.6	8.5	24.3141	1	104.424	1	2	1	1	12.1248	1	39	1	1	0.518072
11	22177	2	2	1	1	1	125	73	126	81	121	71	164	61	85	95	59.9	1.27	2.4	4.13	0.64	17	18	20	5.09	5.13	5.4	8.1	6.5	22.68	1	102.44	1	1	1	1	33.1538	2	39	2	1	0.518293
16	30291	2	2	1	1	2	103	62	102	61	102	58	159.8	57	83	94.5	65.6	1.01	2.76	4.48	1.3	7	14	13	4.79	6.13	5.4	7.1	8.5	22.3214	1	92.4297	1	1	1	1	6.34962	1	39	2	1	0.519399
5	16325	2	2	1	1	1	124	73	125	75	125	75	154	62	80	97	72.3	1.94	3.2	5.66	0.79	9	18	16	6.91	6.67	5	8.1	9.5	26.1427	1	82.5884	1	2	1	1	0.598722	1	39	2	1	0.519481
2	10652	2	2	1	1	2	98	62	96	70	98	60	172	84	90	103	54.4	0.57	2.56	4.1	1.82	11	13	15	5.21	8.2	5.6	14.2	9	28.3937	2	154.071	1	2	1	1	1.51039	1	39	1	1	0.523256
2	12981	2	2	1	1	1	102	76	104	76	95	79	156	52	82	88	62.2	0.78	1.1	3.26	3.03	10	15	13	9.46	17.45	8.2	6.9	10	21.3675	1	98.1831	2	1	1	1	10.7367	1	39	2	1	0.525641
2	14223	2	2	1	1	2	112	65	117	66	107	68	133	38	70	83	50.1	1.32	2.58	4.61	0.91	44	33	17	4.87	6.32	5.5		9	21.4823	1	125.768	1	1	1	1	4.62096	1	39	2	1	0.526316
2	13136	2	2	1	1	2	112	71	110	67	102	63	150	54.5	79	94	50	1.17	2.35	4.21	0.97	10	15	19	5.05	8.32	4.5	8.8	8.16667	24.2222	1	126.332	1	2	1	1	2.7578	1	39	2	1	0.526667
11	17122	2	2	3	2	1	93	63	103	57	101	62	162.4	65.6	85.7	96.3	66.3	0.93	3.73	5.12	1.32	39	31	22	5.41	10.14	5.9	8.7	6	24.8732	1	122.679	1	2	1	1	12.7514	1	39	1	1	0.527709
11	23502	2	2	3	3	1	110	88	113	82	107	86	174	70.5	92	98	80.2	1.55	3.11	5.41	2.32	38	30	163	4.23	3.4	5.4	7.9	11.1667	23.2858	1	98.4913	1	2	1	2	10.3303	1	39	1	1	0.528736
17	34897	2	2	2	3	1	126	78	128	79	130	82	175.8	83.6	93	97	101.4	1.12	2.92	5.22	3.36	26	17	50	5	3.3	5.4	8.2	9	27.0501	1	75.1097	1	1	1	1	6.7	1	39	1	1	0.52901
11	18802	2	2	1	1	1	118	75	127	84	131	91	160	67.5	85	101	64.9	1.35	1.77	3.93	1.53	14	18	14	6	9.4	6	12.9	6	26.3672	1	93.3981	1	1	1	2	7.97085	1	39	2	1	0.53125
11	18924	2	2	2	2	1	127	89	124	91	127	90	173	73	92	102	71	0.91	2.26	3.66	1.02	9	16	10	5.7	8.2	5.8	7.3	6	24.3911	1	113.664	1	1	1	2	11.7358	1	39	1	1	0.531792
2	10491	2	2	3	3	1	118	78	124	76	116	74	169	70	90	97	102.4	1.17	3.19	5.9	3.63	31	22	73	5.59	3.73	6.3	5.8	8	24.5089	1	74.423	1	1	1	1	7.56235	1	39	1	1	0.532544
11	16792	2	2	1	1	1	113	71	106	68	114	65	160.2	65.5	85.7	100.3	49.6	0.94	1.89	3.18	0.77	8	11	13	5.25	4.47	5.5	8.3	8.5	25.5221	1	127.2	1	1	1	1	23.1642	1	39	2	1	0.534956
11	20796	2	2	3	2	1	125	84	121	88	120	83	181	84	97	100	72	1.08	2.24	4.06	2.72	55	31	134	5.59	5.72	5.8	14.1	8	25.6402	1	111.657	1	2	1	2	48.2236	2	39	1	1	0.535912
5	15143	2	2	2	2	1	192	139	185	126	180	120	170.7	72.8	91.5	101	67.8	1.1	3.45	6.19	4.8	18	17	137	6.14	6.08	5.6	13.9	9	24.9841	1	119.556	1	2	1	2	217.187	2	39	1	1	0.536028
17	31346	2	2	1	1	1	136	85	141	84	134	90	163.7	69.3	88	99	73	1.71	2.23	4.08	0.86	7	17	17	4.8	4.3	5.3	7	8	25.8604	1	109.921	1	1	1	2	26.05	1	39	1	1	0.537569
17	35113	2	2	3	1	2	137	88	127	84	132	82	175.8	87.5	95	102	70.6	0.91	2.67	5.11	4.03	109	43	53	6.5	10.4	6.1	17.5	8.5	28.312	2	114.083	1	2	1	2	4.67	1	39	1	1	0.540387
2	13056	2	2	3	3	1	136	86	123	85	132	85	175.5	74	95	103	78.2	1.22	2.56	5.05	3.36	31	28	107	5.49	7.09	5.7	6.5	7.5	24.0258	1	101.58	1	1	1	2	6.0887	1	39	1	1	0.541311
5	15109	2	2	3	2	1	130	88	125	90	126	85	161.5	70.5	88	94	59.7	0.56	1.89	3.28	1.5	14	13	60	6	6.97	5.8	9.8	8	27.0299	1	138.681	1	1	1	2	28.251	1	39	1	1	0.544892
17	32228	2	2	3	1	1	109	71	111	72	112	70	172.8	83.2	95	101	78.1	1.12	3.4	4.83	1.45	28	27	58	4.7	6.9	5.3	6.1	9	27.8635	1	101.528	1	1	1	1	4.8	1	39	1	1	0.549769
17	31935	2	2	3	2	1	145	95	135	92	132	91	165.5	70.7	91	95	67.4	1.39	2.51	4.48	1.4	58	47	138	5	7.1	5.5	9	8.5	25.8121	1	120.418	1	1	1	2	6.76	1	39	1	1	0.549849
5	15200	2	2	2	3	1	128	66	125	70	126	81	163.7	70.3	90.8	95.5	60	0.89	2.25	4.36	3.03	21	28	96	6.55	4.23	5.8	12.8	6.5	26.2336	1	137.682	1	1	1	1	15.0293	1	39	1	1	0.554673
11	23900	2	2	3	3	1	148	94	143	96	142	92	160	68.5	90	98	75.1	1.31	2.86	4.86	2.4	39	24	128	6.51	12.5	6.4	11.6	8	26.7578	1	106.178	2	1	1	2	10.4504	1	39	1	1	0.5625
2	13467	2	2	1	1	2	106	74	110	70	112	72	156	59.5	88	84	56.4	1.22	3.42	5.27	1.94	12	14	9	5.64	5.32	5.7	13.2	7.5	24.4494	1	109.889	1	1	1	1	3.23934	1	39	2	1	0.564103
11	16984	2	2	3	1	1	163	104	154	102	149	99	169	74	95.6	97	73.1	0.92	2.59	4.22	2.4	24	17	72	14.5	22.03	10.1	10.9	8	25.9095	1	109.908	2	1	1	2	40.7501	2	39	1	1	0.56568
17	31902	2	2	1	1	1	126	71	119	77	118	79	162.5	66.1	92	99	44.2	0.71	1.28	2.53	1.87	49	25	30	5.3	7.3	6.2	12.2	9	25.032	1	145.421	1	2	1	1	5.9	1	39	2	1	0.566154
16	26816	2	2	3	3	1	116	89	118	88	111	90	180	87	102	110	84.8	0.89	2.6	4.35	2.21	28	26	86	7.47	4.06	5.7	3	7	26.8519	1	92.5086	2	1	1	2	10120.3	2	39	1	2	0.566667
11	17981	2	2	1	2	1	123	83	123	87	124	86	175	85.5	100	98	59.9	0.9	1.91	3.4	1.16	75	49	48	5.8	9.4	5.5	9.8	8	27.9184	1	138.084	1	2	1	2	10.345	1	39	1	1	0.571429
2	12772	2	2	1	2	1	94	60	96	62	94	64	154.3	58.1	88.2	75.4	64.4	1.1	2.58	5.01	4.25	47	39	31	6.57	7.32	5.7	32	8.83333	24.4031	1	127.298	1	2	1	1	19.1894	1	39	1	1	0.571614
17	33962	2	2	1	1	2	116	78	112	76	106	77	151.3	59.6	87	94	63.8	1.06	3.18	5.15	3.24	16	27	26	5	9.4	5.6	21	9	26.0356	1	95.1325	1	1	1	1	6.98	1	39	2	1	0.575017
2	10153	2	2	3	2	1	128	93	116	84	125	90	168.9	79.5	98.1	107.7	81.4	0.89	2.24	4.63	4.06	56	42	44	5.8	10.31	5.6	12	7	27.8681	1	96.9627	1	1	1	2	7.67808	1	39	1	1	0.580817
16	31137	2	2	1	2	1	124	90	128	86	130	84	165	72.5	96	99	70.4	0.87	3.88	7.86	14.34	32	22	42	5.79	6.51	5.2	7.8	8	26.6299	1	114.743	1	1	1	2	7.01496	1	39	1	1	0.581818
13	24484	2	2	1	1	2	113	72	105	71	101	69	156	60	91	92.6	54.9	1.19	1.91	4.36	3.5	21	24	38	12.17	17.77	8.6	13.3	8	24.6548	1	113.213	2	1	1	1	60.8	2	39	2	1	0.583333
2	12106	2	2	1	2	1	120	81	113	78	120	80	163.2	76.5	96.5	105.2	63.3	1.24	2.08	3.65	1.01	26	26	56	6.35	13.17	6.2	17.4	6.5	28.7224	2	129.445	2	2	1	1	4.81026	1	39	1	1	0.591299
16	25554	2	2	1	1	2	122	83	123	83	117	82	157.1	68.9	93	107.6	51.8	0.63	1.37	3.19	3.01	9	38	86	5.895	7.119	5.6	20.7	7	27.9169	1	121.448	1	1	1	2	24.6209	1	39	2	1	0.59198
2	10168	2	2	1	3	1	119	76	119	76	117	77	163.8	75.1	97.5	104.6	69.9	1.09	2.69	4.48	1.94	14	18	14	6.59	5.93	6.3	14.1	9.5	27.9906	1	115.553	1	2	1	1	4.96275	1	39	1	1	0.595238
2	14190	2	2	1	2	1	131	89	134	87	129	89	152.5	71	92	107	56.8	1.06	2.1	3.52	0.87	14	19	16	6.3	8.24	5.6		9.5	30.5294	2	108.783	1	1	1	2	20.5881	1	39	2	1	0.603279
16	25516	2	2	1	1	2	139	85	130	83	136	82	154.5	74	94	106	62.7	1.05	3.47	5.31	1.93	28	27	36	8.104	11.88	6.9	14.5	8	31.0009	2	97.0841	2	1	1	2	8.30415	1	39	2	1	0.608414
17	32268	2	2	1	1	2	140	92	136	89	139	88	154.5	67.6	94	100	55.9	1.31	2.77	4.52	1.61	21	18	17	5.3	8.6	6	11.2	9	28.3198	2	110.853	1	1	1	2	61.55	2	39	2	1	0.608414
21	36718	2	2	1	2	2	130	80	125	80	135	85	164	79	100	108	50.5	0.69	2.1	3.37	0.81	20	23	17	6.09	6.33	5.5	11.6	7	29.3724	2	124.576	1	1	1	2	4.42984	1	39	2	1	0.609756
21	42651	2	2	1	1	1	169	105	170	104	165	103	156.5	64	96	100	58.2	1.68	3.84	5.86	0.94	7	20	8	6.11	6.35	5.1	10.3	7	26.1307	1	105.847	1	1	1	2	42.3444	2	39	2	1	0.613419
2	11860	2	2	1	2	1	142	88	132	83	138	84	161.5	71.6	99.6	97.2	66.3	1.13	3.02	5.26	2.66	35	36	68	5.46	7.2	6	8.4	7.5	27.4516	1	122.986	1	2	1	2	60.5191	2	39	1	1	0.616718
13	24210	2	2	1	1	2	140	100	140	90	140	90	156	69.7	97	102	62.1	1.19	2.81	4.53	1.08	13	17	35	5.57	8.67	6	17.8	8	28.6407	2	98.2896	1	1	1	2	18.4	1	39	2	1	0.621795
5	15194	2	2	2	3	1	137	85	130	80	132	82	161.5	81	103	106.8	83.3	0.98	3.57	5.52	2.09	12	14	36	5.35	4.44	5.3	10	7	31.0556	2	94.4788	1	1	1	2	0.736644	1	39	1	1	0.637771
21	38290	1	2	1	2	1	120	76	118	77	117	78	164	87	106	113	59.7	1.23	3	5.15	1.81	87	57	33	5.06	7.34	5.9	14.4	6	32.3468	2	102.693	1	1	1	1	15.4281	1	39	2	1	0.646341
11	20802	2	2	1	1	1	110	79	117	76	115	78	113	64	75	92	59.7	0.99	5.11	7.88	4.77	172	86	271	7.89	14.85	8	18.3	9.5	50.1214	2	102.878	2	2	1	1	125.582	2	39	2	1	0.663717
11	17796	2	2	1	1	2	105	68	102	67	101	70	101	49	69	87.5	50.8	0.85	2.5	3.79	0.95	11	14	13	5.2	6.18	5.7	5.2	7.5	48.0345	2	123.914	1	2	1	1	13.7801	1	39	2	1	0.683168
2	10965	2	2	3	2	1	83	53	80	45	77	48	163	44	62	76	55.5	0.72	1.2	2.13	0.43	7	10	13	4.89	6.04	5.9	4.1	7	16.5607	1	149.934	1	1	1	1	27.8067	1	40	1	1	0.380368
11	19103	2	2	1	1	2	121	83	122	82	122	85	169	49	65	89	60.2	1.56	2.37	4.53	0.93	10	18	16	5.9	6.8	6	6.9	8	17.1563	1	101.56	1	1	1	2	26.9074	1	40	2	1	0.384615
2	12575	2	2	1	2	1	105	63	97	64	102	64	156.2	43.2	61.2	85.4	62.4	1.65	3.7	6.11	0.82	14	20	12	5.14	5.95	5.4	3.6	8	17.7061	1	97.4026	1	1	1	1	4.11125	1	40	2	1	0.391805
11	22126	2	2	1	2	2	110	75	105	71	104	74	168	52.5	66.5	84.5	65.6	0.96	1.51	3.29	2.58	13	21	14	4.62	5.86	5.2	6.2	8	18.6012	1	91.7966	1	1	1	1	46.0469	2	40	2	1	0.395833
2	14418	2	2	1	1	1	120	77	115	72	106	73	150.5	44	60	85	51.1	1.58	1.87	4.14	0.95	11	14	10	5.83	6.41	4.9		8.25	19.4258	1	122.264	1	1	1	1	3.86896	1	40	2	1	0.398671
16	30799	2	2	1	1	2	114	68	110	69	116	66	158.5	50	65	85	55.7	1.53	2.64	4.52	0.83	9	13	10	6.11	16.43	5.2	4.7	9.5	19.9027	1	110.715	2	2	1	1	7.24765	1	40	2	1	0.410095
11	19820	2	2	1	2	1	109	72	108	72	105	69	178	63	73	84	57.5	1.45	2.13	4.39	2.17	18	19	19	5.53	5.22	5.5	6.2	7.5	19.8839	1	106.807	1	1	1	1	8.23302	1	40	2	1	0.410112
16	29596	2	2	1	1	1	98	54	94	56	99	54	157.2	46	64.5	90	60.1	1.29	2.8	4.71	0.6	14	19	31	4.51	9.36	5.5	3.1	8	18.6146	1	101.375	1	1	1	1	6.05885	1	40	2	1	0.410305
11	17445	2	2	1	2	1	116	66	104	65	96	60	168	52	69	87.5	51.8	1.43	2.52	4.35	0.81	9	11	19	5.7	5.19	5.1	10.7	10	18.424	1	120.901	1	1	1	1	0.0164229	1	40	2	1	0.410714
11	22530	2	2	1	1	1	116	67	118	75	112	74	158	47.5	65	80	55.3	1.33	1.88	3.71	0.71	13	18	9	4.9	6.61	4.8	5.4	8.75	19.0274	1	111.964	1	1	1	1	21.8296	1	40	2	1	0.411392
5	15273	2	2	1	1	1	118	79	120	75	121	74	169.5	54.5	70	89	75.4	1.09	1.57	3	0.63	12	17	9	4.66	5.81	4.6	5.4	8	18.9696	1	105.684	1	1	1	1	2.20459	1	40	1	1	0.412979
2	13006	2	2	1	2	1	100	66	102	68	100	64	162	52	67	87	54.9	1.39	3.68	5.41	1.09	17	23	22	4.77	7.8	5.7	4	8	19.8141	1	112.961	1	1	1	1	9.31445	1	40	2	1	0.41358
11	19644	2	2	1	1	1	91	53	88	49	85	51	164	48.5	68	79	67.9	0.93	1.53	2.73	0.94	12	13	12	5.2	5	5.5	3.3	8	18.0324	1	88.3024	1	1	1	1	19.9421	1	40	2	1	0.414634
5	15395	2	2	1	1	1	109	71	110	70	109	72	170	55	71	88	80.2	1.87	2.8	4.19	0.94	15	19	16	4.76	4.53	5.5	2.6	9.5	19.0311	1	98.0241	1	2	1	1	0.578422	1	40	1	1	0.417647
2	13739	2	2	1	1	2	94	74	97	70	95	67	162.5	57	68	93	42.1	1.28	1.85	3.68	0.9	11	13	11	4.8	4.64	4.7		10.1	21.5858	1	153.19	1	1	1	1	107.316	2	40	2	1	0.418462
11	19336	2	2	1	1	2	108	66	103	70	101	67	160	50	67	85	58.8	1.26	2.71	4.66	1.2	20	22	15	5	6	5.5	4.1	7.33333	19.5312	1	104.384	1	2	1	1	7.24672	1	40	2	1	0.41875
2	11378	2	2	1	2	2	100	64	98	60	102	60	167.4	51.2	70.2	88.3	64.6	1.31	2.61	4.49	1.15	12	15	16	4.89	4.23	5.8	11.1	11	18.2709	1	93.5667	1	2	1	1	3.88741	1	40	2	1	0.419355
16	26011	2	2	1	1	1	110	71	103	66	104	69	171.5	54	72	87	52.5	1.02	1.4	2.73	0.48	10	17	31	5.1	3.84	4.4	2.4	8.5	18.3597	1	160.028	1	1	1	1	59.1976	2	40	1	1	0.419825
16	25435	2	2	1	1	1	120	82	120	81	115	78	145	41	61	80	69	1.45	3.02	4.9	0.86	8	21	12	4.56098	5.63415	5.6	5	7.5	19.5006	1	86.8477	1	1	1	2	5.04997	1	40	2	1	0.42069
16	29366	2	1	1	1	1	98	62	98	67	100	64	166	54	70	86	80.7	1	1.97	3.69	1.92	10	18	13	7.77	8.5	5.8	2.8	8	19.5965	1	97.386	2	1	1	1	16.6214	1	40	1	1	0.421687
11	17728	2	2	1	1	1	101	58	95	54	88	59	158.5	48	67	86	62.2	1.25	2.44	4.27	1.62	9	13	9	5.34	4.15	5.9	7.5	9	19.1066	1	97.8289	1	2	1	1	8.89288	1	40	2	1	0.422713
11	18081	2	2	1	1	1	105	68	106	68	101	68	158.5	49	67	89	92.2	1.57	2.01	4.09	0.77	6	15	11	5.3	5.1	5.6	4.9	9.5	19.5046	1	61.9343	1	2	1	1	20.3631	1	40	2	1	0.422713
11	22608	2	2	1	2	1	121	74	114	69	113	71	167.5	61.5	71	93	98	1.22	2.49	3.97	0.67	18	22	18	5.27	5.35	6	6.1	7.5	21.9202	1	57.6745	1	1	2	1	16.7074	1	40	2	1	0.423881
2	10591	2	2	1	1	2	138	84	132	80	134	82	165	53	70	80	48.5	1.34	1.68	3.41	0.77	14	21	10	5.53	5.49	5.7	5.4	8	19.4674	1	129.852	1	1	1	2	1.71974	1	40	2	1	0.424242
2	10937	2	2	1	1	2	115	77	120	70	114	71	160	50	68	78.2	52.3	1.39	1.57	3.41	1.07	20	21	8	5.49	6.75	5.6	6.7	8	19.5312	1	119.541	1	1	1	1	14.6989	1	40	2	1	0.425
11	23108	2	2	1	2	2	104	67	104	64	102	64	160	56	68	91	74.3	1.44	1.17	2.95	0.87	11	17	51	4.45	6.2	5.4	4.7	7.66667	21.875	1	79.5224	1	2	1	1	67.5745	2	40	2	1	0.425
13	25072	2	2	1	1	2	111	69	104	69	108	68	160	56.2	68	90	56.9	1.65	3.2	5.3	1.02	7	11	13	5.83	16.78	5.6	12.3	7.5	21.9531	1	108.284	2	2	1	1	6.6	1	40	2	1	0.425
16	29498	2	2		1	2	99	62	104	69	94	56	164.9	56.5	70.1	87.7	62.7	1.41	2.34	4.21	1.01	7	13	29	5.34	3.75	5.6	2.2	8	20.7782	1	96.6263	1	1	1	1	7.1395	1	40	2	1	0.425106
2	13640	2	2	1	3	1	92	64	96	64	87	61	152	45	65	82	50	1.83	3.44	5.43	0.85	9	13	9	4.72	7.73	5.5		8.5	19.4771	1	125.736	1	1	1	1	4.96629	1	40	2	1	0.427632
2	12596	2	2	1	1	1	103	70	98	64	94	63	159.6	48.6	68.3	87.4	57	1.53	2.19	4.43	1.15	11	17	15	4.97	5.19	5.5	6.8	9	19.0797	1	107.993	1	1	1	1	5.80334	1	40	2	1	0.427945
2	10993	2	2	1	1	2	97	71	101	71	94	68	170	63	73	84	50.4	0.66	1.63	2.51	0.67	12	15	9	4.89	6.52	6.2	6.7	10	21.7993	1	167.589	1	1	1	1	6.857	1	40	1	1	0.429412
5	14842	2	2	3	1	1	106	74	107	72	107	72	162	53	70	87	74.4	0.92	3.16	4.79	0.87	11	18	16	5.26	7.47	5.9	2.9	8	20.1951	1	107.048	1	2	1	1	2.16528	1	40	1	1	0.432099
2	12405	2	2	1	2	1	92	56	90	60	92	60	150	46	65	80	64.6	1.89	2.16	4.66	0.76	8	14	11	4.78	6.63	5.2	6.8	8	20.4444	1	93.5242	1	2	1	1	3.77126	1	40	2	1	0.433333
11	20602	2	2	1	1	1	104	71	99	62	95	59	159	48	69	85	55.7	1.38	3.07	5.11	1.37	13	20	11	4.51	4.29	5.4	3.7	9	18.9866	1	110.765	1	1	1	1	19.7933	1	40	2	1	0.433962
21	37045	2	2	1	1	2	119	62	120	60	121	62	168	60	73	95	59	1.81	2.6	5.29	1.07	14	16	16	5.63	5.76	5.7	15.4	8	21.2585	1	103.979	1	1	1	1	3.48053	1	40	2	1	0.434524
2	10490	2	2	3	3	1	120	80	124	82	118	74	170	56	74	86	60	1.21	2.65	4.8	1.82	18	24	12	4.84	14.65	5.9	2.7	8	19.3772	1	137.148	2	1	1	1	10.9834	1	40	1	1	0.435294
21	38510	2	2	1	1	1	104	53	103	54	104	53	151.5	44	66	88	65.8	2.33	2.72	5.29	0.61	10	17	15	5.01	6.08	5.2	2.4	7	19.1702	1	91.4035	1	1	1	1	9.04272	1	40	2	1	0.435644
11	19639	2	2	1	1	1	107	78	94	68	104	74	156	51	68	88	63.4	1.14	3.25	5.08	1.39	16	22	60	5.4	7	5.9	7.7	9.5	20.9566	1	95.5332	1	2	1	1	66.7245	2	40	2	1	0.435897
11	18699	2	2	1	1	1	115	68	111	62	114	66	165	59	72	97	64.4	1.39	2.2	4.13	0.66	7	15	7	5.8	7.1	5.8	5.1	9.5	21.6713	1	93.7451	1	1	1	1	17.3353	1	40	2	1	0.436364
5	16112	2	2	1	1	1	112	71	112	71	112	71	160	70	70	80	57.8	1.63	3.35	6.22	1.57	18	26	30	5.17	5.07	5.4	5.2	7.5	27.3438	1	106.403	1	1	1	1	2.51468	1	40	2	1	0.4375
5	14949	2	2	1	2	1	110	64	111	66	109	66	178	66.3	78	90.5	72.2	0.92	2.25	3.48	0.52	10	19	22	5.35	5.54	4.9	6.2	4	20.9254	1	111.044	1	1	1	1	5.38275	1	40	1	1	0.438202
5	15807	2	2	1	2	1	102	63	102	63	100	65	162	54	71	98	60.4	1.44	2.99	5.21	0.67	18	21	13	4.84	6.26	5.7	4.1	9	20.5761	1	101.049	1	1	1	1	4.63336	1	40	2	1	0.438272
17	33069	2	2	3	1	1	122	75	129	75	117	75	168.7	62.1	74	87	74.8	1.53	3.39	5.77	1.91	13	19	25	4.9	7.9	5.6	5.2	8	21.8203	1	106.414	1	1	1	1	5.7	1	40	1	1	0.438648
16	29713	2	2	1	2	1	137	80	109	76	111	83	162.5	53.5	71.5	86.5	87.3	1.07	4.2	6.11	1.2	13	21	21	6.28	6.16	5.5	8.1	8.75	20.2604	1	89.1989	1	1	1	1	5.11569	1	40	1	1	0.44
5	15014	2	2	3	3	1	115	67	110	70	112	70	166.7	58.1	73.5	86.8	56.3	1	1.17	2.54	0.89	94	254	205	2.47	5.94	4.7	3	6	20.9076	1	147.78	1	2	1	1	1.15182	1	40	1	1	0.440912
16	25796	2	2	1	1	2	117	69	108	67	106	69	158.5	50	70	90	59.5	2.14	3.18	6.1	0.73	7	12	15	4.545	6.345	4.9	5.4	9	19.9027	1	102.797	1	1	1	1	5.95401	1	40	2	1	0.44164
21	36794	2	2	1	1	1	99	53	101	54	100	52	165	57	73	97	61.4	1.74	3.45	5.84	1.04	9	18	12	4.63	4.22	5	5.8	7.33333	20.9366	1	98.9466	1	2	1	1	7.27884	1	40	2	1	0.442424
2	14573	2	2	1	2	1	108	70	95	64	95	60	158.1	48.9	70	93	69.7	2.15	3.5	6.08	1.92	12	19	14	4.66	5.18	5.4	3.4	7	19.5634	1	85.6667	1	1	1	1	5.82395	1	40	2	1	0.442758
2	12460	2	2		1	1	88	56	89	55	84	53	155.8	44.5	69	83	62.8	1.59	1.37	3.36	0.46	11	18	29	4.93	4.88	5.7	3.8	7.5	18.3326	1	96.5913	1	2	1	1	6.27525	1	40	2	1	0.442875
16	27584	2	2	3	3	1	132	80	133	74	130	76	169	63	75	89	67.8	1.14	2.18	3.69	1.28	10	17	25	5.21	7.16	5.2	7.9	8.5	22.0581	1	118.938	1	2	1	2	3.94295	1	40	1	1	0.443787
5	14946	2	2	1	1	1	127	52	125	55	126	56	147.5	46.6	65.5	87.8	64.3	1.3	2.62	4.3	0.48	10	18	26	4.82	6.14	4.5	6.3	8	21.4191	1	93.7691	1	2	1	1	16.6529	1	40	2	1	0.444068
21	35803	2	2	1	1	1	124	80	125	82	126	81	157.5	51	70	90	66.5	1.83	2.14	4.56	0.61	8	16	13	5.66	6.26	5.3	8.7	8.5	20.5593	1	90.373	1	1	1	2	6.84932	1	40	2	1	0.444444
17	33499	2	2	1	1	1	126	79	119	93	110	82	161.4	50	72	77	59.9	1.66	2.86	5.03	1.08	9	15	13	4.9	6.5	4.9	7.5	8	19.1939	1	101.92	1	1	1	2	6.42	1	40	2	1	0.446097
5	14884	2	2	3	3	1	106	61	106	60	105	60	169.2	60	75.5	93	94.2	1.74	2.5	4.59	0.62	9	21	60	10.53	5.79	4.7	1.8	7	20.958	1	81.4956	2	1	1	1	0.438985	1	40	1	1	0.446217
5	15075	2	2	1	2	1	105	81	107	82	112	88	177	61	79	97	57.5	0.76	1.8	2.73	0.51	7	13	11	4.96	6.2	5.1	4.6	7	19.4708	1	143.889	1	2	1	2	1.03018	1	40	1	1	0.446328
11	19859	2	2	1	1	2	104	66	106	67	115	70	163	55	73	89	64.4	1.41	0.99	3.44	2.3	11	17	13	5.09	6.13	6.1	7.9	8.16667	20.7008	1	93.7746	1	2	1	1	10.525	1	40	2	1	0.447853
2	13022	2	2	1	1	1	93	64	86	59	82	59	156	43	70	79	59.9	1.49	2.32	4.42	1.41	13	20	21	4.77	6.12	5.3	3	8	17.6693	1	102.192	1	1	1	1	4.73146	1	40	2	1	0.448718
16	28909	2	2	1	2	2	98	67	96	67	102	66	151	40	68	78	64.9	1.35	5.43	7.87	1.8	7	16	15	4.86	10.88	5.6	4.1	9	17.5431	1	93.0806	1	1	1	1	7.87383	1	40	2	1	0.450331
2	12189	2	2	1	2	1	94	63	111	61	90	58	160.1	49.1	72.2	89.1	53	1.44	2.08	3.98	0.81	7	13	10	4.6	5.94	4.4	2.9	9	19.1557	1	117.259	1	1	1	1	8.47612	1	40	2	1	0.450968
5	14874	2	2	1	1	1	119	80	120	75	120	78	167	70.6	75.4	85	48.7	1.08	1.31	2.7	1.03	7	14	24	5	2.33	5.1	1.3	7	25.3146	1	174.539	1	1	1	1	9.73928	1	40	1	1	0.451497
11	20601	2	2	1	1	1	97	64	95	62	94	58	155	50	70	86	56.3	1.32	3.01	4.94	1.36	12	20	11	4.67	6.07	5.5	3.6	8	20.8117	1	109.583	1	1	1	1	16.84	1	40	2	1	0.451613
13	25283	2	2	1	1	2	112	75	110	70	112	70	157	69.5	71	88	61.3	1.15	2.61	4.2	0.87	19	20	45	5.45	10.35	5.5	10.6	10	28.1959	2	99.2464	1	2	1	1	6.84358	1	40	2	1	0.452229
5	15821	2	2	1	1	1	108	65	110	65	110	65	159	48.5	72	86	62.9	1.18	2.41	4.27	1.34	8	14	12	5.15	5.26	5.4	10.7	8.5	19.1844	1	96.499	1	1	1	1	6.05995	1	40	2	1	0.45283
11	22948	2	2	3	2	1	120	75	114	77	112	77	169.5	61	77	93	80	1.46	3.7	5.69	1.93	15	18	37	5.08	4.14	5.1	2.6	8	21.232	1	98.3902	1	2	1	1	12.5256	1	40	1	1	0.454277
5	14920	2	2	1	2	1	107	59	105	58	105	59	153.6	47.2	69.8	86.9	53.9	1.6	1.97	4.01	0.7	6	9	10	5.55	8.8	5.8	6.7	7	20.006	1	115.179	1	1	1	1	11.4846	1	40	2	1	0.454427
2	14530	2	2	3	2	2	116	70	115	69	112	63	154	42	70	82	64.1	1.59	3.1	5.04	0.86	11	16	14	6.13	7.27	5.2		9	17.7096	1	94.4381	1	1	1	1	4.54391	1	40	2	1	0.454545
21	36423	2	2	1	1	1	123	72	123	71	124	72	154	54	70	85	64.4	1.71	3.46	5.74	1.06	24	29	20	5.48	6.32	4.9	3	8	22.7694	1	93.6481	1	1	1	1	7.41865	1	40	2	1	0.454545
16	25773	2	2	1	1	1	103	70	105	66	102	66	158	56	72	90	51.3	1.31	2.62	4.72	1.01	21	20	28	4.401	10.278	5.7	5	8	22.4323	1	122.216	1	1	1	1	5.23522	1	40	2	1	0.455696
2	12500	2	2	1	1	1	115	72	116	72	118	74	158.2	53.8	72.1	95.4	56.2	1.43	2.98	4.83	0.71	11	19	11	4.75	7.3	5.4	3.3	8.5	21.4966	1	109.684	1	1	1	1	9.23367	1	40	2	1	0.455752
16	30568	2	2	1	2	1	133	84	123	80	117	77	173.1	63	79	90	112.2	1.45	3.15	4.86	0.94	25	19	17	5.6	5.95	4.2	6.7	7	21.0255	1	66.473	1	1	1	2	1.23277	1	40	1	1	0.456384
2	13154	2	2	1	1	1	103	66	106	64	105	66	155.5	51.5	71	91	57.2	1.28	2.56	4.3	0.88	9	15	12	4.9	7.98	5.2	5.6	6	21.2984	1	107.347	1	1	1	1	4.23645	1	40	2	1	0.456592
5	14918	2	2	1	2	1	124	80	123	78	118	75	175	65	80	95	84.7	0.88	1.18	2.6	1.07	62	72	35	14.32	8.43	4.6	8.8	9	21.2245	1	92.0417	2	2	1	1	3.28056	1	40	1	1	0.457143
11	18387	2	2	1	2	2	135	88	138	85	125	80	164	58.5	75	94	67.4	2.66	2.08	6.27	2.1	99	119	540	6.7	9	5.6	9.3	6	21.7504	1	88.9527	1	1	1	2	15.156	1	40	2	1	0.457317
21	37627	2	2	1	2	1	113	78	112	76	114	75	155	52	71	89	63.3	1.52	2.3	4.25	0.79	15	17	21	5.66	6.32	5.5	6.8	9	21.6441	1	95.5182	1	1	1	1	7.73963	1	40	2	1	0.458065
2	12258	2	2	1	1	1	94	67	90	62	89	63	164.5	60.2	75.4	96.2	64.6	1.17	0.97	2.6	0.87	9	19	8	5.57	6.92	5.3	8.6	8	22.2467	1	93.5294	1	1	1	1	3.2227	1	40	2	1	0.458359
5	15009	2	2	1	3	1	154	100	155	100	150	95	160	60.5	73.6	87.3	54.7	1.27	1.35	2.92	0.71	14	14	62	4.84	5.03	5	2.4	9	23.6328	1	152.942	1	2	1	2	49.2443	2	40	1	1	0.46
2	11645	2	2	1	2	2	107	76	107	76	107	76	156.5	50	72	91.5	57.3	1.94	2.32	5.09	1.19	10	17	11	5.01	5.85	5.6	3.8	9	20.4146	1	107.624	1	2	1	1	6.60389	1	40	2	1	0.460064
5	15624	2	2	1	1	1	135	78	135	78	135	78	152	52	70	85	56.7	1.67	1.87	3.85	0.47	11	16	10	5.1	5.31	5.2	6.5	9	22.5069	1	108.902	1	1	1	2	14.1468	1	40	2	1	0.460526
21	36330	2	2	1	1	1	126	66	125	66	124	65	165	72	76	96	53.7	1.06	1.99	3.54	0.67	11	14	12	5.61	4.99	5.5	5.5	8	26.4463	1	115.911	1	1	1	1	0.188911	1	40	2	1	0.460606
11	20476	2	2	1	1	2	144	113	112	70	118	67	167	62	77	93	59.3	1.3	2.33	4.47	1.84	7	16	8	6.4	5.98	5.9	3.6	9	22.231	1	103.37	1	2	1	2	8.44475	1	40	2	1	0.461078
2	10975	2	2	1	1	2	96	60	101	60	95	63	156	46	72	88.6	41.5	0.81	1.38	2.68	0.85	19	24	16	4.33	7.27	5.7	1.6	9.5	18.902	1	209.953	1	2	1	1	6.61808	1	40	1	1	0.461538
2	13271	2	2	1	1	2	98	67	100	63	100	61	162.5	60	75	95	60.4	1.66	2.19	4.66	1.19	23	23	101	5.25	5.68	4.9	6.3	8.5	22.7219	1	101.162	1	1	1	1	2.40921	1	40	2	1	0.461538
2	10233	2	2	1	2	1	138	90	131	75	129	79	169.1	75.1	78.1	89.1	90	0.94	2.23	4.02	1.67	29	27	18	4.9	6.35	5.6	10.9	8.5	26.2635	1	85.9035	1	1	1	2	1.75086	1	40	1	1	0.461857
17	31563	2	2	1	1	1	101	65	97	60	103	60	155.8	52.6	72	88	53.9	1.2	2.09	3.89	1.24	7	13	9	4.4	5.5	5.4	5.9	7.5	21.6696	1	115.512	1	1	1	1	12.5	1	40	2	1	0.462131
11	19842	2	2	1	1	1	126	81	123	76	124	76	164	61	76	93	57.9	1.4	3.25	5.37	1.54	26	26	34	4.97	5.11	5.7	5.4	9.5	22.68	1	106.093	1	2	1	1	39.7348	2	40	2	1	0.463415
17	33651	2	2	1	1	1	102	66	108	69	105	69	157.4	52.1	73	83	54.5	1.38	2.87	5.24	1.5	29	24	25	4.5	5	5.3	9.6	8	21.0295	1	113.849	1	1	1	1	8.1	1	40	2	1	0.463787
11	24009	2	2	1	1	2	97	58	101	62	100	59	166	54.5	77	93	67.6	1.03	0.94	2.21	0.77	21	26	22	4.85	5.6	4.9	7.5	6	19.7779	1	88.5224	1	1	1	1	13.3786	1	40	2	1	0.463855
17	34737	2	2	1	2	1	112	76	105	73	107	71	172.4	63.3	80	91	70.2	1.31	2.31	3.67	0.42	16	12	11	4.6	4.5	5.3	10.4	8	21.2975	1	85.0966	1	1	1	1	7.63	1	40	2	1	0.464037
2	11643	2	2	1	2	2	94	72	95	72	95	73	148	46	69	87	84.9	1.03	2.69	4.39	0.97	11	20	16	4.98	5.97	5.4	3.5	7.5	21.0007	1	92.0284	1	1	1	1	3.09146	1	40	1	1	0.466216
11	19122	2	2	1	1	1	122	79	115	81	117	83	148	45	69	89	47.6	1.44	2.48	4.37	0.71	15	25	10	5	9.6	5.7	4.2	7	20.5442	1	132.834	1	1	1	2	28.9869	1	40	2	1	0.466216
11	18337	2	2	1	1	2	136	85	151	89	136	93	162.5	62.5	76	98	59	1.31	2.7	4.48	1	24	25	29	9.5	7	5.7	8.8	8.5	23.6686	1	103.894	2	1	1	2	17.2313	1	40	2	1	0.467692
11	17201	2	2	1	1	1	109	65	101	61	102	63	163	60.5	76.3	96.2	26.3	0.51	1.14	1.96	0.62	6	6	6	5.48	5.31	5.7	3.1	8.83333	22.7709	1	264.233	1	2	1	1	18.844	1	40	2	1	0.468098
2	12889	2	2	1	1	1	108	75	110	67	105	69	158.5	56.2	74.2	84.2	52.9	0.83	1.9	3.39	1.74	9	15	12	5.36	6.59	5.1	5.2	8	22.3706	1	117.664	1	1	1	1	5.94985	1	40	2	1	0.468139
5	16350	2	2	1	2	2	102	74	100	75	100	75	153.5	48	72	90	56.5	1.82	3.27	5.56	0.83	13	23	15	5.73	5.4	4.8	5.1	8.5	20.3716	1	108.887	1	1	1	1	1.10967	1	40	2	1	0.469055
17	32809	2	2	1	1	1	122	73	123	66	119	67	172.5	63.5	81	88	77.3	1.22	3.13	5.19	1.61	13	16	20	4.4	3.9	5.2	6.2	8.5	21.3401	1	102.582	1	2	1	1	14.17	1	40	1	1	0.469565
2	11929	2	2	3	3	1	123	89	125	78	126	80	168.1	59.1	79.1	95.1	80.7	1.57	2.5	4.6	1.33	33	37	54	4.96	6.75	6.1	3.3	8.5	20.9147	1	97.5693	1	1	1	2	46.747	2	40	1	1	0.470553
21	37488	2	2	1	1	2	103	74	113	71	112	71	155	54	73	92	58.5	1.26	2.7	4.11	0.56	10	13	20	5.22	7.37	5.3	9.5	8	22.4766	1	104.597	1	1	1	1	3.4626	1	40	2	1	0.470968
13	24696	2	2	1	1	1	114	70	108	68	110	70	163.2	64	77	90	53.2	0.88	2.31	3.92	1.43	6	13	17	5.33	8.46	6	13.9	8.33333	24.0292	1	117.114	1	2	1	1	12.3737	1	40	2	1	0.471814
5	15011	2	2	3	1	1	125	64	123	68	118	63	171.4	65.8	81	92	51.2	0.41	1.93	3.81	3.8	6	14	15	5.25	6.92	5.2	4.7	7	22.3977	1	164.896	1	1	1	1	0.274902	1	40	1	1	0.472579
21	38226	2	2	1	1	1	127	78	125	76	124	77	165	63	78	98	65.1	1.95	1.88	4.88	0.51	10	17	9	5.07	6.59	5.5	5.6	7.66667	23.1405	1	92.5285	1	1	1	1	2.99536	1	40	2	1	0.472727
11	17274	2	2	1	1	1	124	72	112	70	107	73	153	51	72.5	90	35.3	0.91	1.16	2.33	0.7	6	13	10	5.24	6.74	5.3	8.5	9	21.7865	1	187.376	1	1	1	1	11.1441	1	40	2	1	0.473856
17	31529	2	2	1	1	1	133	74	126	79	123	71	158.2	57.1	75	89	64.8	1.36	2.93	4.81	0.83	9	17	16	4.8	5.5	5.9	5.8	8	22.8151	1	93.1464	1	1	1	1	6.74	1	40	2	1	0.474083
17	32604	2	2	1	1	1	106	71	105	67	105	67	153.9	53.4	73	85	60.5	1.35	1.19	2.71	0.71	22	25	16	4.7	5.2	5.4	6.8	6	22.5457	1	100.808	1	1	1	1	5.04	1	40	2	1	0.474334
2	14484	2	2	1	1	1	106	75	99	76	104	71	156	57	74	93	67.6	1.35	2.5	4.36	1.65	14	21	17	5.28	5.55	4.9		7.5	23.4221	1	88.7988	1	1	1	1	3.0524	1	40	2	1	0.474359
2	13650	2	2	1	1	1	110	60	94	64	92	58	158	55	75	91	60.5	1.41	1.7	3.76	1.54	11	16	9	4.67	5.56	4.6		9.5	22.0317	1	100.801	1	1	1	1	2.15757	1	40	2	1	0.474684
17	33200	2	2	1	1	1	106	66	105	65	108	63	151.6	52.5	72	90	56.3	1.96	2.68	5.26	0.77	8	16	13	4.5	4	4.8	5	8.5	22.8434	1	109.612	1	2	1	1	7.54	1	40	2	1	0.474934
16	25630	2	2	1	1	1	143	82	130	88	136	87	153.5	53	73	90	58.7	1.46	2.49	4.4	0.55	12	18	9	5.67	5.45	5.5	6.4	10	22.4936	1	104.599	1	2	1	2	10.7189	1	40	2	1	0.47557
17	31937	2	2	1	1	2	104	61	96	62	101	59	159.5	57.7	76	87	62.5	1.05	3.15	4.72	0.99	17	17	8	4.7	8.7	5.4	5.4	9.5	22.6806	1	97.267	1	1	1	1	4.23	1	40	2	1	0.476489
11	17936	2	2	1	2	2	95	63	92	62	91	63	150	50	71.5	90	54.4	1.3	2.19	3.77	0.48	8	16	8	5.3	7.2	6	5.9	8.5	22.2222	1	113.96	1	1	1	1	14.9215	1	40	2	1	0.476667
11	21640	2	2	1	2	1	108	64	110	76	115	74	161.5	60	77	100	80.9	1.91	1.56	4.37	1.12	12	24	34	5.57	5.28	5.4	7	9	23.0042	1	72.0042	1	2	1	1	11.788	1	40	2	1	0.47678
16	30952	2	2	1	1	1	108	68	103	66	110	66	153	48.5	73	90	59.1	1.94	3.16	5.13	1.17	9	14	17	5.62	5.92	5.3	5.6	5.5	20.7185	1	103.495	1	1	1	1	3.9919	1	40	2	1	0.477124
11	19173	2	2	1	1	1	108	65	105	64	100	65	155	53.5	74	92	62	1.61	1.74	3.92	0.72	8	15	10	5.8	8.1	5.5	7.1	7.5	22.2685	1	97.8198	1	2	1	1	12.5108	1	40	2	1	0.477419
2	13513	2	2	1	1	1	102	67	88	64	110	70	159	51.5	76	85	59.8	0.96	1.75	3.33	0.77	9	17	10	5.13	5.63	5.4	4.7	7	20.371	1	102.466	1	1	1	1	6.35931	1	40	2	1	0.477987
16	25877	2	2	3	1	1	142	88	128	88	128	85	171.5	70	82	91	87.6	0.82	3.29	4.93	1.67	27	21	60	5.7591	5.8482	6.1	17.7	9.5	23.7996	1	88.4586	1	2	1	2	4.44116	1	40	1	1	0.478134
17	35143	2	2	1	1	1	130	81	119	78	116	77	156.8	45.7	75	84	56.6	1.34	1.72	3.73	1.71	6	16	12	5	4.3	5.4	4.9	7.5	18.5876	1	108.705	1	1	1	1	8.77	1	40	2	1	0.478316
21	40363	2	2	1	1	1	117	71	116	70	115	70	163	64	78	96	53.3	1.32	2.18	4.36	0.42	13	18	17	4.88	6.14	5.1	9.2	7.5	24.0882	1	116.553	1	1	1	1	5.29693	1	40	2	1	0.478528
11	17834	2	2	1	1	1	122	82	119	80	118	78	167	60	80	93	53.7	1.03	1.75	3.42	1.55	29	28	13	5.13	5.99	5.7	8.6	7.5	21.5139	1	115.597	1	1	1	2	17.0019	1	40	2	1	0.479042
16	26435	2	2	1	1	2	99	65	98	61	94	63	156.5	57	75	91	56	1.31	2.57	4.17	0.7	7	18	14	4.91	10.26	6.1	8.8	7	23.2727	1	110.067	1	1	1	1	5.89137	1	40	2	1	0.479233
5	14897	2	2	3	3	1	119	63	120	70	115	75	165.7	71.1	79.6	95.8	106.7	1.17	2.27	4.3	1.34	7	14	20	6.95	6.77	11.2	3.4	6.83333	25.8955	1	70.5993	1	2	1	1	1.74332	1	40	1	1	0.480386
16	26822	2	2	1	1	2	96	62	104	67	106	60	162	59	78	94.5	65.4	1.91	2.31	4.62	0.87	7	16	13	3.78	5.12	5.8	3.3	7	22.4813	1	92.1825	1	1	1	1	7.37941	1	40	2	1	0.481481
17	34924	2	2	1	1	1	99	66	104	63	103	62	151.6	46.1	73	83	55.6	1.25	4.17	5.68	0.91	13	15	21	4.6	6.4	5.8	5.2	6.75	20.0587	1	111.14	1	1	1	1	7.58	1	40	2	1	0.48153
17	31816	2	2	3	2	2	101	65	99	65	103	65	164	66.2	79	92	59.2	1.22	3.63	5.67	2.58	22	17	32	5.4	7.1	5.3	14.4	6	24.6133	1	103.343	1	1	1	1	12.47	1	40	2	1	0.481707
21	39521	2	2	1	1	2	120	77	121	71	122	72	164	60	79	96	62.3	1.19	2.15	3.94	0.59	12	20	10	4.85	3.92	5.1	7.1	7	22.3081	1	97.5185	1	1	1	1	4.15002	1	40	2	1	0.481707
11	17779	2	2	1		1	122	92	114	78	111	81	171	70	82.5	97	53.3	0.82	1.63	3.16	2.38	30	25	22	5.97	6.29	5.3	9.3	6.16667	23.939	1	116.583	1	2	1	2	12.3939	1	40	2	1	0.482456
16	30995	2	2	1	1	2	104	62	109	61	102	59	157.5	51	76	86	48.8	1.57	2.14	3.98	0.44	13	18	12	5.01	5.13	5	6.2	9	20.5593	1	129.234	1	1	1	1	8.07525	1	40	2	1	0.48254
2	11737	2	2	1	1	1	98	66	99	60	96	65	161.8	58.2	78.1	93.3	57.7	1.36	2.13	4.13	1.73	19	22	23	5.31	6.7	5.5	7.2	7.5	22.2314	1	106.32	1	1	1	1	6.42916	1	40	2	1	0.482695
16	27881	2	2	1	1	1	153	101	137	100	148	100	176	69	85	97	83.5	1.41	3.73	5.37	0.66	48	24	37	5.1	6.01	5.4	12.5	9	22.2753	1	93.6952	1	1	1	2	4.27047	1	40	1	1	0.482955
2	12458	2	2	1	2	2	92	66	92	64	91	59	155	53	75	87	51.5	1.49	3.13	5.69	1.93	12	21	17	5.08	6.85	5.4	6.5	9	22.0604	1	121.581	1	1	1	1	8.51914	1	40	2	1	0.483871
21	37176	2	2	1	2	2	108	76	106	78	110	77	163	62	79	95	60	1.24	3.12	5.02	1.21	11	15	16	5.21	9.07	5.4	5.2	8	23.3355	1	101.746	1	1	1	1	14.4987	1	40	2	1	0.484663
11	18157	2	2	1	1	1	127	90	118	87	119	89	165	69	80	102	79.8	1.89	3.67	6.33	1.85	11	15	18	5.3	7.6	6.1	15	9.5	25.3444	1	73.0931	1	2	1	2	13.7782	1	40	2	1	0.484848
11	23390	2	2	1	2	1	108	77	115	77	114	78	165	68	80	100	62.6	1.87	1.81	4.37	0.71	17	25	11	4.39	3.42	5.6	8	7	24.977	1	97.1442	1	1	1	1	25.1403	1	40	2	1	0.484848
16	30039	2	2	1	1	1	117	70	110	70	102	63	160.2	59.8	77.7	97.5	57.8	1.76	3.64	5.75	1	11	20	19	5.6	6.69	5.9	7.7	7.5	23.3011	1	106.49	1	1	1	1	5.40252	1	40	2	1	0.485019
16	26392	2	2	3	2	1	122	79	116	74	121	79	173	66	84	103	76	1.04	3.85	5.42	0.98	17	19	37	5.46	7.11	5.9	5.6	8.5	22.0522	1	104.235	1	1	1	1	2192.05	2	40	1	2	0.485549
2	12395	2	2	1	1	1	110	78	110	78	110	75	156.5	56	76	97	61.4	2.12	2.42	5.47	1.12	12	16	10	5.66	8.83	5.2	11.8	10.5	22.8644	1	99.3618	1	2	1	1	2.75383	1	40	2	1	0.485623
2	13219	2	2	1	1	2	110	78	108	84	113	69	156	54.5	76	93	47	0.89	1.49	2.86	0.54	8	15	6	5	6.81	4.8	0.3	10	22.3948	1	134.979	1	1	1	1	8.07141	1	40	2	1	0.487179
2	13432	2	2	1	1	1	104	73	110	74	112	72	156	50	76	83	58.7	1.33	1.75	3.51	0.52	13	16	9	4.87	5.91	5.4	4.3	9	20.5457	1	104.534	1	1	1	1	14.1638	1	40	2	1	0.487179
2	13437	2	2	1	1	2	106	67	110	70	112	72	160	55	78	83	61.4	1.84	2.88	5.44	0.86	17	26	13	5.23	6.76	5.7	5.6	8	21.4844	1	99.0383	1	1	1	1	4.80805	1	40	2	1	0.4875
11	16996	2	2	3	1	1	100	60	108	62	106	61	164	63	80	90	83.7	0.94	2.89	5.18	3.3	13	19	17	6.09	4.49	6.2	6.6	8.5	23.4236	1	93.4215	1	1	1	1	12.2367	1	40	1	1	0.487805
2	11857	2	2	1	1	1	115	77	124	81	113	82	160.2	54.5	78.2	95.4	56.8	1.65	1.76	3.75	0.68	9	17	9	5.23	7.43	5.5	4.4	7	21.2359	1	108.67	1	1	1	2	0.995532	1	40	2	1	0.48814
5	16383	2	2	1	1	1	103	64	103	64	103	64	153.5	57	75	56	60	1.49	4.08	6.08	0.92	7	14	12	5.87	5.05	5	8.7	7	24.1912	1	101.634	1	1	1	1	0.42808	1	40	2	1	0.488599
5	14870	1	2	1	1	1	122	74	139	79	130	80	166.7	62.2	81.5	93.5	62.1	1.21	0.93	2.7	0.8	11	35	5	5.32	3.97	4.9	0.5	8	22.383	1	131.962	1	1	1	2	0.490973	1	40	1	1	0.488902
11	17255	2	2	1	1	1	122	82	123	84	132	84	150	49	73.4	88	50.3	1.01	1.69	3.23	1.39	9	12	12	5.19	7	5.4	9.5	8.5	21.7778	1	124.672	1	2	1	2	15.3757	1	40	2	1	0.489333
2	13230	2	2	2	2	1	114	84	106	84	121	77	165.5	66	81	96	86	1.32	3.61	5.66	1.39	28	19	65	4.85	4.29	4.8	8	8	24.0962	1	90.5182	1	1	1	2	3.99941	1	40	1	1	0.489426
17	35626	2	2	1	1	2	109	73	110	74	101	70	163.4	57.7	80	91	61.1	1.21	1.43	3.99	1.6	16	16	12	4.6	3.8	5.2	5.3	8.5	21.6108	1	99.7198	1	1	1	1	5.2	1	40	2	1	0.489596
21	41047	2	2	1	1	1	130	80	130	80	130	80	151	51	74	84	54.3	2.24	2.94	5.85	0.65	13	21	19	5.61	5.29	6	6.5	8.5	22.3674	1	114.013	1	1	1	2	56.5217	2	40	2	1	0.490066
2	10336	2	2	1	1	2	103	74	104	73	105	71	157	61.2	77	76.4	60.4	1.13	2.75	4.48	1.74	50	40	34	5.27	6.22	5.3	8.7	7	24.8286	1	101.002	1	1	1	1	5.75293	1	40	2	1	0.490446
21	38115	2	2	1	2	1	129	72	127	71	128	70	163	56	80	100	56.2	1	2.88	4.89	1.9	11	15	26	5.53	8.77	5.8	6.1	8	21.0772	1	109.603	1	1	1	1	27.3523	1	40	2	1	0.490798
11	18405	2	2	1	1	2	100	66	97	61	97	58	165	65.5	81	109	63.7	1.33	2.29	4.12	1.46	7	16	9	5.9	6.9	5.6	6.3	7.5	24.0588	1	95.1083	1	2	1	1	10.0087	1	40	2	1	0.490909
11	20482	2	2	1	1	1	125	69	113	68	113	63	169	71	83	97	72	1.27	3.1	4.83	1.4	16	21	17	4.19	4.91	5.7	3.7	8	24.8591	1	111.094	1	1	1	1	9.1027	1	40	1	1	0.491124
16	28515	2	2	3	1	1	106	58	102	60	106	58	173	72	85	90.4	84.3	1.29	5.67	7.08	1.27	16	23	44	5.76	5.77	5.8	9.2	10	24.0569	1	92.5056	1	1	1	1	3.98172	1	40	1	1	0.491329
11	17240	2	1	1	2	2	148	89	141	94	146	92	175	72	86	95	56.7	0.91	1.67	3.49	1.93	9	12	27	7.4	13.49	7.2	6.4	8.5	23.5102	1	146.747	2	2	1	2	21.3036	1	40	1	1	0.491429
11	20473	2	2	1	1	2	124	91	125	87	129	87	179	77	88	98	100.9	1.46	2.49	4.41	1.21	20	17	58	4.67	4.49	5.6	6	9	24.0317	1	75.3411	1	2	1	2	20.3631	1	40	1	1	0.49162
17	33132	2	2	1	2	2	131	85	124	90	121	92	166.7	61	82	88	70.7	1.42	2.76	4.71	0.85	22	22	20	4.6	5.8	5.2	8.4	8.5	21.9512	1	113.43	1	1	1	2	6.14	1	40	1	1	0.491902
2	14340	2	2	1	1	1	146	78	136	84	125	85	154.5	58	76	94	68.2	1.75	2.92	5	1.19	23	31	91	7.19	7.78	6.6		8.83333	24.298	1	87.7784	2	2	1	2	3.11453	1	40	2	1	0.491909
2	12722	2	2	1	1	2	110	73	108	70	106	72	153.5	54.9	75.6	95.3	61.5	1.26	2.34	4.16	1.43	20	24	37	5.05	5.23	5.7	6.7	9	23.3	1	98.7221	1	1	1	1	8.78884	1	40	2	1	0.492508
17	35473	2	2	1	1	1	147	89	139	85	133	86	160.4	56.3	79	90	58.9	1.48	2.7	4.56	0.65	16	23	34	4.7	5.1	5.4	7.7	9	21.8826	1	103.959	1	1	1	2	6.97	1	40	2	1	0.492519
13	24168	2	2	1	1	1	143	90	140	88	138	88	158	59	78	100	42.6	1.33	1.34	3.25	0.64	52	37	57	8.4	17.53	7.4	14.6	8	23.634	1	150.966	2	1	1	2	16.6	1	40	2	1	0.493671
11	22427	2	2	1	1	1	105	76	110	81	108	79	158	57	78	92	57.2	0.9	2.11	3.7	1.48	15	18	16	6.06	7.85	5.3	14.4	9	22.8329	1	107.411	1	2	1	1	9.22998	1	40	2	1	0.493671
2	11709	2	2	1	1	2	110	60	112	69	113	68	162	58	80	87	57.9	1.39	2.41	4.13	0.77	11	17	13	5.07	5.95	5.7	6.2	7	22.1003	1	105.872	1	1	1	1	7.4896	1	40	2	1	0.493827
11	21618	2	2	2	2	1	92	61	95	59	92	56	162	60	80	92	59.7	0.98	2.61	4.38	1.63	14	19	10	4.69	4.08	5	7.8	8.5	22.8624	1	102.278	1	2	1	1	9.4472	1	40	2	1	0.493827
11	21202	2	2	1	2	1	128	80	127	79	121	76	168	66	83	102	62.7	1.07	1.82	3.25	0.84	7	12	11	5.22	3.93	5.5	7.4	7.33333	23.3844	1	96.6593	1	2	1	1	8.15128	1	40	2	1	0.494048
2	11629	2	2	3	3	1	134	90	134	90	135	90	170	66	84	99	69.2	1.74	2.52	5.22	2.46	14	22	102	5.82	15.67	6.3	4.4	11	22.8374	1	116.202	2	2	1	2	19.4421	1	40	1	1	0.494118
5	15066	2	2	1	2	2	114	76	113	74	109	71	172	62.5	85	92.8	66.5	0.94	1.9	3.46	1.42	6	12	13	5.28	5.44	4.4	5.1	8	21.1263	1	121.855	1	1	1	1	0.626454	1	40	1	1	0.494186
17	33614	2	2	3	2	1	135	72	128	74	134	69	163.9	67.9	81	91	92	1.11	3	4.74	1.11	42	31	37	5.5	5.6	5	6	8.5	25.2762	1	84.0008	1	1	1	2	3.02	1	40	1	1	0.494204
21	41883	2	2	3	1	1	152	91	151	92	150	93	176	90	87	121	72.2	1.03	3.62	6.65	4.83	18	18	35	5.23	4.17	5.5	12.4	7.5	29.0548	2	110.606	1	1	1	2	10.6406	1	40	1	1	0.494318
16	29626	2	2	3	2	1	115	72	109	71	108	69	161.8	56.5	80	89	63.2	0.77	2.1	3.46	0.73	8	11	9	5.87	7.2	5.5	4.1	7	21.582	1	129.179	1	1	1	1	9.76578	1	40	1	1	0.494438
17	35354	2	2	1	1	2	131	81	129	79	134	77	165.8	71.5	82	95	104.3	0.88	2.34	3.55	0.89	11	14	16	4.4	4.3	4.7	6.8	7.5	26.0098	1	72.6021	1	1	1	2	3.53	1	40	1	1	0.494572
16	28078	2	2	1	1	1	128	80	117	75	114	72	157.6	61	78	94	58.9	0.95	3.28	4.64	1.45	8	11	11	5.43	7.07	5.3	9.1	9.5	24.5594	1	104.259	1	2	1	1	22.1227	1	40	2	1	0.494924
5	14926	2	2	2	2	1	99	70	90	75	100	75	170.1	69	84.4	95.4	76.9	1.53	2.14	3.97	0.71	10	13	11	6.25	7.5	5.5	7.6	7	23.8474	1	103.093	1	1	1	1	8.99903	1	40	1	1	0.496179
11	23350	2	2	1	1	2	120	70	109	69	108	69	155	53	77	90	68.3	1.35	2.41	4.26	1.23	13	19	15	5.19	6	5.2	8.4	9.5	22.0604	1	87.5143	1	2	1	1	32.2468	2	40	2	1	0.496774
5	14817	2	2	1	3	1	121	80	120	80	115	81	159	58.5	79	92	59.1	1.06	1.7	3.09	0.63	13	16	29	5.01	6.05	5.5	6.6	5	23.1399	1	139.661	1	1	1	2	3.29473	1	40	1	1	0.496855
21	43180	2	2	1	3	1	151	96	150	92	148	94	181	90	90	110	70.8	1.21	2.91	4.66	1.24	37	32	50	7.26	8.18	5.8	8.4	7	27.4717	1	113.375	2	1	1	2	15.8225	1	40	1	1	0.497238
17	33750	2	2	3	2	1	109	75	102	73	103	70	166.9	61.6	83	89	67.4	1.2	4.04	5.83	1.36	51	36	26	5.2	6.1	5.4	8.5	8	22.114	1	119.817	1	1	1	1	7.2	1	40	1	1	0.497304
13	25316	2	2	1	1	1	102	63	101	60	100	54	148.5	50	74	86	50.9	1.49	3.44	5.92	1.5	6	14	12	5.46	9.31	6.3	8.2	7.5	22.6734	1	122.869	1	1	1	1	44.5	2	40	2	1	0.498316
16	29487	2	2	1	1	2	113	69	116	65	114	61	148.1	54	74	94	53.9	0.96	1.72	3.52	1.52	8	15	34	4.59	6.7	5.4	9.5	8	24.6198	1	115.17	1	1	1	1	7.35088	1	40	2	1	0.499662
2	11006	2	2	1	1	1	119	78	111	79	107	73	156	65.5	78	98	54.6	1.31	1.57	3.13	0.58	13	17	8	4.71	6.69	5.6	5.4	7.5	26.9149	1	113.567	1	1	1	1	4.39612	1	40	2	1	0.5
11	23675	2	2	1	1	1	102	65	105	65	106	65	160	50.5	80	93	60.1	1.03	2.47	3.74	1.18	14	16	15	4.66	6.7	5.3	11.3	8.5	19.7266	1	101.382	1	2	1	1	16.189	1	40	2	1	0.5
13	25068	2	2	1	1	2	131	79	125	85	128	80	166	62.4	83	95	64.2	1.2	2.57	4.23	0.54	12	16	20	5.82	9.32	5.4	4.6	7	22.6448	1	94.1298	1	2	1	2	5.2	1	40	2	1	0.5
21	36404	2	2	1	1	1	117	67	118	67	119	68	160	59	80	90	54	1.46	1.81	4.02	0.8	21	19	26	5.4	6.52	5.6	9.3	7	23.0469	1	114.852	1	1	1	1	4.2735	1	40	2	1	0.5
21	38507	2	2	1	1	2	115	77	115	77	115	78	167	62	83.5	96	60.5	1.42	2.58	4.97	1.64	18	24	20	5.1	5.98	5.1	4.8	6	22.231	1	100.819	1	1	1	1	3.48736	1	40	2	1	0.5
21	42304	2	2	1	2	1	163	95	162	96	163	95	166	72	83	100	65.4	1.59	3.09	4.88	0.75	17	27	29	5.7	7.81	5.9	2.5	8	26.1286	1	123.951	1	1	1	2	7.68176	1	40	1	1	0.5
11	20807	2	2	3	3	1	115	77	121	81	115	83	180	76	90	102	88.4	0.89	2.58	7.3	14.42	37	22	180	5.45	5.94	5.7	10.1	8	23.4568	1	87.6129	1	1	1	2	9.73321	1	40	1	1	0.5
16	28277	2	2	1	1	1	127	83	116	77	126	81	179.5	76	90	99.5	77.5	1.36	3.02	4.93	1.82	28	21	40	6.04	6.42	5.8	11.1	9	23.5877	1	102.098	1	1	1	2	7.87916	1	40	1	1	0.501393
16	28112	2	2	1	1	1	118	75	114	73	110	71	155.3	58	78	92	52.8	0.82	2.55	3.37	0.56	9	11	9	5.22	5.1	5.6	9.2	7.5	24.0483	1	117.803	1	1	1	1	4.69947	1	40	2	1	0.502254
17	35109	2	2	1	1	1	111	75	103	69	106	71	169.2	73	85	100	63	1.29	1.97	4.34	1.69	17	19	35	4.5	5.7	5	11.9	8	25.4989	1	96.4314	1	1	1	1	10.64	1	40	2	1	0.502364
17	32682	2	2	1	1	2	121	76	117	73	114	76	159	54.2	80	85	52.8	1.25	2.79	4	0.75	8	12	9	5.1	8	6.1	5.4	8	21.439	1	117.893	1	1	1	1	8.18	1	40	2	1	0.503145
5	15995	2	2	1	1	1	115	80	114	78	110	76	159	60	80	96	64.2	1.18	3.75	5.62	1.17	6	12	11	4.99	7.55	4.8	9.4	6.5	23.7332	1	93.9669	1	1	1	1	20.3354	1	40	2	1	0.503145
21	38279	2	2	1	1	1	111	71	108	72	106	71	155	68	78	89	57.3	1.83	2.76	5.12	0.76	19	22	10	4.68	7.26	5.6	5.2	7.5	28.3039	2	107.382	1	1	1	1	5.62272	1	40	2	1	0.503226
21	35800	2	2	1	2	1	123	72	126	72	125	73	153	50	77	89	55.1	0.95	2.84	4.86	2.19	14	19	14	5.17	6.67	5.4	6.7	9.16667	21.3593	1	112.512	1	2	1	1	5.12378	1	40	2	1	0.503268
17	35040	2	2	1	1	1	138	80	134	74	122	78	158.9	61.6	80	91	47.9	1.35	1.16	3.05	0.8	28	35	19	5.4	3.9	5.8	8.8	10	24.3968	1	131.962	1	1	1	2	8.37	1	40	2	1	0.503461
16	28945	2	2	1	2	2	135	87	125	97	126	91	156.5	61	79	95	66.3	1.64	4.43	6.85	2.42	13	20	20	5.12	5.41	5.6	13.8	7	24.9058	1	90.5346	1	1	1	2	96.7746	2	40	2	1	0.504792
5	14932	2	2	3	3	1	133	79	130	80	128	79	166.4	68.8	84	97.8	64	1.1	1.9	3.76	1.46	10	14	26	12.99	5.27	4.8	2.5	7.5	24.8474	1	127.685	2	2	1	2	2.52564	1	40	1	1	0.504808
21	36598	2	2	3	1	2	134	82	120	80	140	81	184	79	93	106	68.9	1.22	4.85	6.73	1.13	13	14	16	5.22	3.38	5.3	4.8	7	23.3341	1	116.912	1	1	1	2	4.18235	1	40	1	1	0.505435
11	18877	2	2	3	2	1	116	73	120	70	123	70	176	67.5	89	94	65.9	0.88	1.7	3.17	1.4	35	35	34	5.7	12.8	5.6	4.7	9	21.7911	1	123.273	2	2	1	1	5.79105	1	40	1	1	0.505682
17	35277	2	2	1	1	2	142	86	135	89	126	84	170	68.1	86	97	67.3	1.07	3.02	4.75	1.49	8	18	24	4.9	6.6	6	5.7	8	23.564	1	119.985	1	1	1	2	4.43	1	40	1	1	0.505882
5	14824	2	2	3	3	1	106	76	105	75	105	70	168	66	85	90	76.3	0.81	2.36	4.49	2.88	22	28	242	4.98	5.01	6.9	8.7	7	23.3844	1	104.063	1	1	1	1	0.312826	1	40	1	1	0.505952
5	14956	2	2	2	3	1	119	74	120	75	120	75	166	72	84	102	67.1	1	2.47	4.36	1.45	6	13	32	5.64	7.99	5	7.6	10.75	26.1286	1	120.582	1	2	1	1	23.1185	1	40	1	1	0.506024
11	18102	2	2	1	1	1	133	82	120	79	112	77	166	70	84	92	60.3	1.2	1.54	3.16	0.96	9	17	10	6	9.4	5.4	8	9	25.4028	1	101.362	1	1	1	1	27.485	1	40	2	1	0.506024
11	18655	2	2	1	2	1	121	77	108	76	110	79	160	69	81	93	61.4	1.05	2.12	3.85	1.36	18	28	54	5.9	8.7	6	9.3	8.5	26.9531	1	99.2752	1	2	1	1	89.9085	2	40	2	1	0.50625
16	30425	2	2	1	1	1	112	66	114	67	117	71	152	58	77	93	57.9	1	2.36	6.81	9.96	24	21	34	5.66	7.41	5.5	7.8	7.5	25.1039	1	106.053	1	2	1	1	4.91064	1	40	2	1	0.506579
2	14520	2	2	1	2	2	128	80	126	78	120	80	150	57	76	85	67.8	1.31	3.99	6.07	1.57	12	17	20	6.3	12.16	5.5		8	25.3333	1	88.357	2	1	1	1	6.47209	1	40	2	1	0.506667
11	21448	2	2	3	3	1	127	86	133	90	125	85	177.5	77	90	100	71.7	1.41	2.6	4.91	2.35	36	35	54	5.2	6.28	5.5	6.7	8.5	24.4396	1	111.92	1	2	1	2	9.22539	1	40	1	1	0.507042
5	14930	2	2	3	2	1	143	83	140	85	135	80	169	82	86	86	64.1	1.35	2.14	3.85	1.07	11	14	42	5.77	11.28	5.2	15.1	8	28.7105	2	127.308	2	2	1	2	36.57	2	40	1	1	0.508876
17	34527	2	2	1	1	1	109	78	108	76	103	74	157.2	55	80	88	53.1	1.68	2.14	4.25	1.3	13	16	25	5.7	6.5	6.1	5.8	8.75	22.2565	1	117.191	1	1	1	1	13.74	1	40	2	1	0.508906
5	15095	2	2	3	3	1	106	67	103	65	101	65	161.5	60	82.3	94	56.9	1.52	1.92	3.87	0.69	6	13	27	4.31	5.24	4.6	4	8	23.0042	1	145.977	1	2	1	1	11.0956	1	40	1	1	0.509598
21	40466	2	2	1	1	1	146	91	143	90	141	90	155	62	79	92	56.9	1.09	2.37	4.68	3.27	19	21	33	5.89	9.15	4.9	8.5	8.5	25.8065	1	108.122	1	1	1	2	2.54939	1	40	2	1	0.509677
21	40162	2	2	1	2	1	160	109	160	108	159	107	168.5	72	86	94	88.7	0.95	3.18	4.96	3.17	19	14	20	12.46	23.48	9.7	10.6	8	25.359	1	87.4516	2	1	1	2	5.40328	1	40	1	1	0.510386
5	15152	2	2	3	3	1	139	93	135	90	128	87	172.3	68	88	92.5	65.4	0.69	1.78	3.27	1.83	10	9	53	5.49	3.6	5.7	10.9	8	22.9054	1	124.25	1	2	1	2	0.985078	1	40	1	1	0.510737
11	19633	2	1	3	2	1	128	90	127	91	132	92	180	75	92	100	68.1	1.24	4.15	6.07	1.78	19	17	28	8	11.2	10.9	7	9	23.1481	1	118.515	2	1	1	2	12.8596	1	40	1	1	0.511111
2	14228	2	2	3	1	1	124	89	127	90	116	84	178	74.5	91	99	74.6	0.94	2.41	4.54	2.32	19	16	25	5.15	10.08	5.5		8	23.5134	1	106.78	1	1	1	2	5.08417	1	40	1	1	0.511236
17	32256	2	2	3	3	1	122	72	119	70	111	71	152.4	58.3	78	85	74.5	1.16	3.95	5.02	0.96	20	18	28	5.1	4.3	5.9	2.9	7.5	25.1014	1	106.91	1	1	1	1	55.89	2	40	1	1	0.511811
17	33571	2	2	1	1	2	128	77	120	74	110	73	150.3	43.1	77	80	60.9	1.32	2.87	4.6	0.91	21	23	57	5.2	9.7	5.8	7.9	8	19.0792	1	100.158	1	1	1	1	10.15	1	40	2	1	0.512309
11	18728	2	2	1	1	2	105	68	103	68	106	67	156	61	80	103	61.1	1.34	1.86	3.86	1.01	7	13	13	6	7	5.7	6.6	11	25.0657	1	99.7623	1	2	1	1	74.7127	2	40	2	1	0.512821
17	32904	2	2	3	1	1	146	90	136	83	131	82	179.3	91.8	92	98	73.9	0.98	4.13	6.8	4.06	101	46	55	6.4	7.4	6.3	10.9	8	28.555	2	107.788	1	1	1	2	9.34	1	40	1	1	0.513107
17	35144	2	2	3	1	1	126	79	125	80	126	76	167.6	72.6	86	94	71.8	0.92	3.02	4.87	3.09	86	82	96	7.2	17.2	7.3	19.1	8	25.8457	1	111.31	2	2	1	1	11.3	1	40	1	1	0.513126
17	34145	2	2	1	1	2	112	81	114	79	114	72	155.9	48.7	80	86	56.7	1.2	2.26	3.72	0.72	13	14	14	4.7	4.2	5.9	5.1	8.5	20.0372	1	108.524	1	2	1	1	16.59	1	40	2	1	0.513149
16	27863	2	2	1	2	1	147	107	168	107	154	103	152	56.5	78	95	66.1	1.31	2.93	4.41	0.79	18	19	17	6.56	5.61	5.5	5.6	10.5	24.4546	1	90.868	1	1	1	2	8.09651	1	40	2	1	0.513158
2	13155	2	2	1		1	112	74	120	78	127	83	152	56	78	72	56.6	1.25	3.49	5.33	1.3	21	20	16	5	7.27	5.3	3.8	7	24.2382	1	109.18	1	1	1	1	5.23306	1	40	2	1	0.513158
5	15082	2	2	3	2	1	130	69	139	75	130	70	166.5	69.8	85.6	95	65.3	0.82	1.95	3.37	0.99	7	11	17	5.4	3.69	5.3	4.4	8	25.1783	1	124.575	1	2	1	2	2.48971	1	40	1	1	0.514114
21	37431	2	2	3	2	1	117	77	118	76	116	75	172	69	88.5	103	78.4	1.17	3.67	5.88	2.31	109	58	127	5.07	7.02	5.4	5.2	7	23.3234	1	100.6	1	2	1	1	2.76352	1	40	1	1	0.514535
11	17519	2	2	1	2	2	154	98	137	94	140	95	165	62	85	94	52.9	0.91	2.94	4.34	1.42	22	20	48	5.41	5.63	5.3	11.9	7.33333	22.7732	1	118.04	1	2	1	2	13.2615	1	40	2	1	0.515152
11	21281	2	2	1	2	1	110	75	108	73	109	74	165	65	85	100	48	0.83	1.35	2.48	0.93	13	14	16	4.98	5.4	5.4	8.7	7	23.8751	1	131.848	1	1	1	1	12.63	1	40	2	1	0.515152
5	16097	2	2	3	3	1	143	109	143	109	143	109	165	60	85	94	86	1.22	3.01	5.58	3.27	27	30	42	4.76	4.72	5	7.6	9	22.0386	1	90.7516	1	2	1	2	2.80172	1	40	1	1	0.515152
5	15115	2	2	3	3	1	125	93	120	91	121	90	170.8	74.1	88	98.5	63.6	1.03	2.53	4.09	1.21	6	12	42	5.09	3.98	4.7	6.1	6	25.4005	1	128.069	1	1	1	2	0.764055	1	40	1	1	0.515222
5	16427	2	2	1	1	1	116	79	116	79	116	79	160.3	62.8	82.6	83	58.8	1.39	3.92	6.21	2.25	9	14	15	5.29	4.97	5.3	8.7	6.83333	24.4395	1	104.38	1	1	1	1	5.20874	1	40	2	1	0.515284
17	34600	2	2	1	1	1	104	60	96	58	98	60	161	62.1	83	93	52.2	1.43	3.22	4.9	0.91	15	19	23	4.2	6	5	5	8	23.9574	1	119.379	1	1	1	1	14.07	1	40	2	1	0.515528
5	16096	2	2	1	2	1	125	70	125	70	125	70	159	61.2	82	95	62.1	1.17	3.46	5.34	0.89	11	12	10	5.53	5.58	5.3	10.2	7	24.2079	1	97.8555	1	1	1	1	2.55849	1	40	2	1	0.515723
11	19604	2	2	1	2	2	117	68	116	65	107	59	157	58	81	98	64.9	1.34	4.19	6.3	2.09	26	23	75	5.6	8.4	5.5	6	8.5	23.5304	1	92.8779	1	2	1	1	19.8674	1	40	2	1	0.515924
5	16171	2	2	1	1	1	136	67	135	68	135	67	155	54	80	92	55.6	1.42	2.56	4.24	0.45	7	14	11	5.18	2.63	4.6	5.6	8.5	22.4766	1	110.924	1	2	1	2	3.98019	1	40	2	1	0.516129
21	42797	2	2	1	1	1	133	76	134	76	133	75	155	55	80	90	65.5	2.28	2.68	5.45	0.75	21	22	13	5.1	5.51	5.3	6.1	5	22.8928	1	91.833	1	1	1	2	3.5003	1	40	2	1	0.516129
16	25729	2	2	2	2	1	118	84	111	79	119	84	172	70	89	100	98.1	1.02	2.01	3.39	1.05	12	15	29	5.139	7.983	6.4	4.6	8	23.6614	1	77.9733	1	2	1	2	6.52312	1	40	1	1	0.517442
11	17267	2	1	3	1	2	112	73	112	80	124	76	171	70	88.5	98.5	55.2	0.84	1.52	2.8	0.97	18	15	22	12.02	23	9.9	7	8.5	23.939	1	151.2	2	1	1	1	31.2561	2	40	1	1	0.517544
5	14812	2	2	1	1	1	135	86	135	83	124	82	171	72.5	88.5	95.3	71.2	1.15	2.97	4.27	0.58	8	12	15	5.74	7.18	6.2	4.7	7	24.794	1	112.53	1	1	1	2	0.348346	1	40	1	1	0.517544
11	22172	2	2	1	1	1	135	94	131	87	128	91	168	77	87	100	58.4	0.81	1.91	3.37	1.38	14	19	22	5.56	7.19	5.6	13.6	6	27.2817	1	104.921	1	1	1	2	39.4394	2	40	2	1	0.517857
2	13679	2	2	3	2	2	119	81	125	83	124	82	160	68	83	95	52.9	1.53	1.83	3.86	1.05	14	19	55	4.79	5.76	5.1		6	26.5625	1	159.069	1	1	1	2	6.54203	1	40	1	1	0.51875
17	33386	2	2	1	1	1	114	65	107	64	106	62	161.4	64.1	84	93	58.7	1.52	3.19	5.37	0.7	12	18	22	5.2	4.8	5.4	6.1	8	24.6066	1	104.385	1	1	1	1	9.79	1	40	2	1	0.520446
11	23024	2	2	2	2	2	128	87	115	78	114	67	171	75	89	97	84.5	1.13	2.51	3.98	1.13	14	18	32	5.95	7.6	5.7	8.7	10	25.6489	1	92.4969	1	1	1	1	10.2012	1	40	1	1	0.520468
11	17576	2	2	1	1	1	102	63	107	58	88	60	158	59.5	82.3	95.3	50.2	0.95	1.99	3.56	1.71	13	16	18	5.2	7.08	5.6	7.8	8.5	23.8343	1	125.049	1	2	1	1	7.81813	1	40	2	1	0.520886
21	43349	2	2	1	2	1	141	87	142	86	138	84	165	74	86	98	67.3	1.25	3.08	4.8	0.8	8	15	19	5.06	3.85	5.9	6.7	10	27.1809	1	120.144	1	1	1	2	6.54438	1	40	1	1	0.521212
2	10250	2	2	1	1	1	110	74	108	72	103	69	164.2	75.4	85.6	106.9	66.3	1.08	3.09	4.84	1.18	18	12	45	5.11	6.92	5.3	5.2	7	27.9657	1	90.9052	1	1	1	1	4.51023	1	40	2	1	0.521315
5	14981	2	2	1	1	1	127	80	127	85	125	81	161	63	84	102	55	1.19	2.46	4.14	0.74	6	14	14	5.19	3.62	4.7	3.2	7.16667	24.3046	1	112.702	1	2	1	2	0.337336	1	40	2	1	0.521739
11	18409	2	2	1	1	2	102	69	102	67	102	72	161	65	84	98	63.8	1.62	2.01	4.19	0.85	8	25	10	9.2	9.1	5.6	6.3	8	25.0762	1	94.7399	2	1	1	1	10.81	1	40	2	1	0.521739
11	18842	2	2	1	1	2	111	67	109	66	106	66	161	63	84	99	63.5	1.22	2.73	5.03	2.16	12	17	22	5.7	7	5.5	7.1	8.5	24.3046	1	95.3374	1	2	1	1	20.7616	1	40	2	1	0.521739
16	26730	2	2	1	2	1	98	62	92	63	95	59	153.3	54.5	80	95	59.3	1.51	2.24	3.97	0.44	6	16	11	4.52	5.14	5.8	4.2	6.5	23.1906	1	103.423	1	1	1	1	8.29101	1	40	2	1	0.521853
21	42313	2	2	1	1	1	124	84	125	84	124	85	157	65	82	95	52.1	1.35	4.16	5.41	0.58	23	23	19	4.99	7.33	5.4	10.8	6	26.3702	1	119.776	1	1	1	2	4.56621	1	40	2	1	0.522293
17	35446	2	2	1	1	1	116	73	113	68	118	70	156.6	60.8	82	97	56.6	1.4	1.99	3.78	0.81	6	12	10	5.5	5.2	5.4	8.5	8.5	24.7925	1	109.042	1	2	1	1	10.66	1	40	2	1	0.523627
2	12935	2	2	1	1	1	92	62	93	64	95	67	156.5	56	82	97.1	45.3	1	2.56	4.66	1.49	16	23	11	5.25	7.29	5.5	8.1	9.33333	22.8644	1	140.566	1	2	1	1	35.486	2	40	2	1	0.523962
5	15021	2	2	1	2	1	148	93	150	92	149	90	164	68.2	86	97.1	65.4	0.78	2.01	3.3	1.92	8	17	41	5.65	5.47	5.2	11	8	25.3569	1	123.967	1	2	1	2	1.63345	1	40	1	1	0.52439
2	12732	2	2	1	1	1	100	62	92	62	98	64	162	53	85	96	49.6	1.27	2.26	4.11	0.64	6	16	11	4.76	6.34	4.5	4.4	9	20.1951	1	126.901	1	1	1	1	3.62874	1	40	2	1	0.524691
2	10918	2	2	1	2	2	102	73	101	71	99	65	158	75	83	91	47.1	1.44	1.78	3.54	0.81	17	18	30	5.68	6.53	5.9	10.6	9	30.0433	2	134.44	1	1	1	1	13.1346	1	40	2	1	0.525316
21	39463	2	2	1	1	2	132	88	132	85	132	84	158	63	83	98	57.3	1.11	3.99	6.18	2.92	11	17	16	5.63	6.43	5.6	14.8	7.5	25.2363	1	107.155	1	1	1	2	9.91015	1	40	2	1	0.525316
17	33496	2	2	1	1	2	139	84	136	82	134	79	163.5	65.5	86	83	65.7	0.93	2.14	3.66	1.28	8	14	35	4.9	8.1	5.2	12.2	8.5	24.5022	1	91.7057	1	1	1	2	8.05	1	40	2	1	0.525994
5	14908	2	2	1	2	1	137	90	131	88	128	85	162.5	66.4	85.5	94.2	68.8	0.6	1.07	2.13	1.06	7	7	20	5.83	2.39	5.3	6.7	10	25.1456	1	117.303	1	2	1	2	12.3809	1	40	1	1	0.526154
2	12409	2	2	1	1	1	96	60	98	62	96	62	152	48	80	90	57.9	1.37	1.93	3.82	0.88	10	15	10	5.08	4.82	5.1	5.5	7.5	20.7756	1	105.947	1	1	1	1	19.6915	1	40	2	1	0.526316
11	19350	2	2	3	2	2	135	75	115	83	113	72	171	73	90	99	77.3	1.53	2.36	4.63	1.58	15	22	24	5.6	6.5	5.7	6.3	9.5	24.9649	1	102.301	1	2	1	1	12.5108	1	40	1	1	0.526316
17	35276	2	2	1	1	2	144	81	136	77	130	77	163.3	74.1	86	102	57.4	1.23	3.2	4.9	1.15	12	18	12	5.8	7.6	5.5	13.5	8	27.7873	1	107.424	1	1	1	2	5.61	1	40	2	1	0.526638
21	41194	2	1	1	2	2	146	97	145	96	144	93	186	85	98	103	76.2	1.46	3.2	5.75	2.31	18	16	39	17.03	29.44	11.9	4.2	8.5	24.5693	1	104.2	2	1	1	2	11.4302	1	40	1	1	0.526882
11	20851	2	2	1	1	1	103	69	103	65	118	63	167	69	88	103	55.5	1.27	1.81	3.57	1.27	15	18	16	5.12	5.14	6	19	7	24.7409	1	111.529	1	1	1	1	45.0087	2	40	2	1	0.526946
17	33361	2	2	1	1	1	102	71	106	69	108	66	151.6	54.1	80	85	59.2	1.59	3.31	5.67	0.96	7	13	9	4.6	4.9	5.2	8.1	8	23.5396	1	103.309	1	1	1	1	5.4	1	40	2	1	0.527704
21	42052	2	2	1	1	2	111	72	111	80	110	80	159	53	84	92	61	1.06	2.39	3.93	1.61	7	13	12	5.12	5.97	5.4	5.1	9	20.9644	1	99.7405	1	1	1	1	4.04531	1	40	2	1	0.528302
13	24813	2	2	1	1	2	113	83	110	80	110	80	155.4	58.1	82.1	92.1	57	1.36	4.66	6.85	2.57	15	14	13	6.19	17.27	6.1	8.5	10	24.0588	1	108.023	2	2	1	2	7.20588	1	40	2	1	0.528314
2	13785	2	1	1	1	1	127	86	124	80	122	82	170	83	90	100	71	0.77	1.7	3.1	0.54	15	19	39	5.21	6.11	6		8.5	28.7197	2	113.249	2	2	1	2	5.78844	1	40	1	1	0.529412
5	15393	2	2	3	2	1	108	66	108	66	108	66	177.5	74	94	100	68.1	0.98	1.88	3.56	1.93	15	15	92	4.92	7.03	5.2	8.7	9	23.4874	1	118.586	1	2	1	1	3.60354	1	40	1	1	0.529577
2	14379	2	2	1	1	1	105	66	99	70	94	70	166	74	88	100	120.3	0.94	2.89	4.79	3.04	28	27	51	6.01	10.31	5.7		10	26.8544	1	61.449	1	1	1	1	3.52357	1	40	1	1	0.53012
21	38927	2	2	1	1	1	122	72	121	71	122	70	166	66	88	101	64.2	1.97	2.36	4.7	0.63	13	20	12	4.9	6.65	4.9	2.9	7.5	23.9512	1	94.104	1	1	1	1	5.65244	1	40	2	1	0.53012
11	21729	2	2	3	3	1	106	66	98	61	92	60	166	63.5	88	102	81	1.36	2.78	4.75	1.71	22	21	22	4.58	4.87	5.5	3.2	8	23.044	1	96.9725	1	2	1	1	41.7685	2	40	1	1	0.53012
13	24896	2	2	1	1	2	147	83	141	93	138	90	162.6	71.6	86.2	97.5	66.9	1.22	3.61	5.68	2.61	15	19	29	5.63	10.34	6.1	6.3	7	27.0815	1	89.6934	1	1	1	2	14	1	40	2	1	0.530135
13	24568	2	1	1	1	1	130	69	116	64	117	63	163.5	70.5	86.8	97.4	42.3	0.82	1.85	3.29	1.24	11	10	15	13.16	14.27	8.3	8.4	7.33333	26.3726	1	152.447	2	2	1	1	29.878	1	40	2	1	0.530887
16	27022	2	2	3	1	1	114	68	114	70	110	72	160	55	85	88	75.1	1.7	3.31	5.75	1.48	9	15	14	4.36	5.61	5.8	4.1	7	21.4844	1	106.03	1	1	1	1	29295.1	2	40	1	2	0.53125
5	14889	2	2	1	1	1	101	66	100	65	98	63	152	68	80.8	90.8	49.5	1.42	3.14	4.8	1.06	7	29	13	4.95	6.15	4.9	0.9	8	29.4321	2	126.878	1	1	1	1	45.6938	2	40	2	1	0.531579
11	18904	2	2	1	2	2	111	70	105	74	103	70	158	58	84	95	59.7	1.15	1.97	3.52	1.27	7	16	10	6	7.2	5.6	7.2	9.5	23.2335	1	102.347	1	1	1	1	41.4422	2	40	2	1	0.531646
13	24047	2	2	3	2	1	120	80	118	78	118	78	165.3	68.7	88	99.5	65.3	0.87	2.04	3.32	0.89	8	18	16	5.56	13.14	6.1	5.4	9	25.1426	1	124.279	2	2	1	1	7.71654	1	40	1	1	0.532365
17	35037	2	2	3	1	1	147	89	137	87	132	89	167.1	73.5	89	94	69.3	1.42	3.82	6.1	1.36	30	27	70	5.9	5.3	5.7	9.7	10	26.3229	1	115.928	1	1	1	2	8.5	1	40	1	1	0.532615
5	15037	2	2	3	1	1	121	85	120	83	118	81	168	66.5	89.5	95	56.5	0.56	2.88	4.73	1.62	7	10	34	5.71	5.93	5.4	8.7	9.5	23.5615	1	147.376	1	2	1	2	4.61543	1	40	1	1	0.532738
21	38930	2	2	1	1	1	132	67	131	66	128	65	165	63	88	97	56.4	1.65	2.59	4.89	0.71	6	14	12	5.11	5.76	5	5.3	8	23.1405	1	109.101	1	1	1	2	5.2684	1	40	2	1	0.533333
5	15186	2	2	1	1	1	114	71	120	70	119	75	159.7	60	85.2	91	65.4	0.76	2.72	4.42	3.14	8	13	39	6.1	5.29	5.5	10.3	8	23.5256	1	124.048	1	1	1	1	1.50013	1	40	1	1	0.5335
11	21028	2	2	1	1	1	133	80	128	76	136	74	178	77	95	100	68.1	1.1	2.5	5.67	4.74	31	24	36	5.52	9.34	6	8.4	10	24.3025	1	118.419	1	2	1	2	15.156	1	40	1	1	0.533708
17	32720	2	2	1	1	1	157	74	143	77	147	73	145.9	49.4	78	88	61.9	2.13	2.03	4.51	0.66	15	19	30	5.3	4.8	5.5	5	8.5	23.2069	1	98.0462	1	2	1	2	9.16	1	40	2	1	0.534613
2	13023	2	2	1	2	1	111	71	105	80	100	69	149.5	51.5	80	89	60.1	1.29	4.21	6.8	3.09	24	22	35	5.84	13.95	6.3	10.6	8	23.0422	1	101.865	2	1	1	1	6.91193	1	40	2	1	0.535117
5	14903	2	2	2	3	1	138	83	136	80	135	85	165.9	71.9	88.8	94.8	67.2	0.5	1.78	5.64	11.39	9	12	59	6.73	8.77	5.4	8.7	9	26.1238	1	120.21	1	2	1	2	1.64237	1	40	1	1	0.535262
17	31446	2	2	1	1	1	118	73	111	73	103	65	160.5	63.2	86	100	62.5	1.37	2.22	4.01	1.24	14	18	15	5.1	5	5.2	13.8	9.5	24.5339	1	97.3371	1	1	1	1	3.25	1	40	2	1	0.535826
2	13676	2	2	1	1	2	105	77	103	76	104	76	153	64	82	90	55.9	1.35	2.01	4.02	0.85	21	21	12	6.16	5.62	6.1		10.5	27.3399	1	110.342	1	2	1	1	61.7056	2	40	2	1	0.535948
17	33150	2	2	1	1	1	131	90	134	88	131	88	162.3	72	87	101	63.8	1.22	2.19	3.74	0.76	11	17	16	5.3	6.7	5.4	8.4	7	27.3335	1	94.994	1	1	1	2	12.39	1	40	2	1	0.536044
11	23896	2	2	1	1	1	135	77	114	73	114	75	166	64.5	89	99	68.7	1.37	2.61	4.53	1.82	49	55	21	4.39	7.9	6	8.4	11	23.4069	1	86.9905	1	2	1	1	25.3809	1	40	2	1	0.536145
17	32254	2	2	1	1	2	116	68	117	69	118	65	149.2	50.7	80	88	55.7	1.18	2.59	4.2	0.64	11	13	11	4.5	5.2	5.1	4.2	7	22.7756	1	111.04	1	1	1	1	5.95	1	40	2	1	0.536193
5	16357	2	2	2	2	2	139	85	135	85	135	86	175	81	94	104	76	1.42	3.75	5.71	1.9	26	24	59	5.96	5.51	5.7	20.3	7	26.449	1	104.549	1	1	1	2	6.19889	1	40	1	1	0.537143
16	25828	2	2	1	1	1	130	78	124	77	121	81	145	50	78	93	72.1	1.62	3.44	5.82	1.11	10	16	12	5.418	8.604	5.5	6.8	9	23.7812	1	82.2672	1	1	1	1	5.68872	1	40	2	1	0.537931
11	23905	2	2	3	1	2	126	80	124	81	128	80	171	76	92	103	72.3	1.28	2.55	4.26	0.97	49	24	45	4.21	6.1	5.4	12.5	7	25.9909	1	110.819	1	1	1	2	16.5596	1	40	1	1	0.538012
21	39836	2	2	3	1	1	148	84	142	82	147	81	171	81	92	110	66.9	1.1	2.83	4.69	2.54	73	35	85	10.87	19.97	9.2	13.7	7	27.7008	1	120.747	2	1	1	2	12.5376	1	40	1	1	0.538012
5	15784	2	1	1	3	1	116	79	114	76	116	78	171	77	92	100	99	1.2	5.91	7.89	2.23	19	21	47	6.75	7.2	6.3	13.5	9	26.3329	1	76.8273	2	1	1	1	40.6228	2	40	1	1	0.538012
5	14846	2	2	3	2	1	111	78	110	75	110	75	170.7	76.2	92	102	75	0.92	4.12	5.5	0.89	11	10	25	5.09	9.42	5.1	7.3	8.16667	26.151	1	106.03	1	2	1	1	34.9672	2	40	1	1	0.538957
2	13708	2	2	1	2	1	104	76	109	69	102	68	154	61	83	96	63.7	1.67	2.23	4.44	0.62	11	15	11	5.25	6.29	5		7	25.721	1	94.8444	1	1	1	1	3.53704	1	40	2	1	0.538961
2	14515	2	2	3	2	2	159	89	183	102	160	98	163	60	88	92	62.7	1.68	3.43	5.78	1.24	28	63	186	5.77	3.8	5.1		8	22.5827	1	130.6	1	1	1	2	23.4	1	40	1	1	0.539877
16	30157	2	2	2	2	1	133	82	120	69	116	74	168.9	76	91.2	99.5	96.5	0.78	1.24	4.01	3.78	26	23	12	5.39	6.41	5.2	8.6	7	26.6412	1	79.2876	1	1	1	1	5.37325	1	40	1	1	0.539964
16	28343	2	2	3	2	2	122	77	117	78	121	83	150	55	81	95	50.7	1.15	1.98	3.44	0.49	7	11	8	5.41	5.02	5.1	4.2	7	24.4444	1	123.68	1	1	1	1	13.9477	1	40	2	1	0.54
11	19220	2	2	1	1	2	101	82	120	81	106	63	155.5	59	84	92	53.5	1.28	1.79	3.68	1.53	16	19	12	5.4	9.4	5.7	11.5	9	24.4001	1	116.042	1	1	1	1	6.95685	1	40	2	1	0.540193
16	30850	2	2	1	1	1	104	68	102	67	99	65	161	64	87	99.8	66.1	1.63	2.42	4.76	2.06	9	16	9	4.83	9.34	5.6	9.4	9	24.6904	1	91.1496	1	1	1	1	17.602	1	40	2	1	0.540373
21	36988	2	2	1	1	2	128	73	125	70	127	72	161	75	87	110	54.1	1.59	3.74	5.71	1.11	29	17	40	5.94	7.72	5.8	12.8	7	28.9341	2	114.784	1	1	1	1	4.65116	1	40	2	1	0.540373
16	29447	2	2	1	1	2	127	81	120	80	121	79	168.3	71.8	91	101	77	0.85	2.09	5.14	5.37	13	25	24	5.34	5.28	5.9	13.3	8	25.3487	1	103.034	1	1	1	2	11.2042	1	40	1	1	0.540701
2	13897	2	2	1	2	1	154	108	151	107	148	92	151.5	55	82	92	72.6	1.42	2.62	4.68	0.9	11	20	12	6.72	10.26	6.5		8	23.9628	1	81.5372	1	1	1	2	5.21262	1	40	2	1	0.541254
17	32975	2	2	2	1	2	127	82	127	81	124	78	171.7	78.3	93	93	77.3	1.33	2.36	4.42	0.79	18	19	12	5.2	4.9	5.8	12.8	6.25	26.5596	1	102.471	1	2	1	2	9.96	1	40	1	1	0.541642
2	13711	2	2	1	3	1	120	79	120	74	118	76	164	68	89	98	60.1	1.21	2.85	4.98	1.62	15	16	20	5.27	6.41	5.3		8	25.2826	1	137.073	1	1	1	1	2.19334	1	40	1	1	0.542683
17	32726	2	2	1	1	1	138	93	131	97	131	91	156.4	63.6	85	91	64.6	1.08	2.02	4.67	3.94	42	31	149	5.7	10.7	5.8	14.4	9	26.0006	1	93.7104	1	1	1	2	19.57	1	40	2	1	0.543478
5	15022	2	2	3	2	1	146	98	140	98	140	99	171.7	86.7	93.4	105.3	61.8	0.79	2.89	4.05	0.8	9	12	46	2.55	2.54	5.4	21.1	9	29.4089	2	132.771	1	2	1	2	6.80275	1	40	1	1	0.543972
17	32644	2	2	1	1	1	125	91	136	90	124	83	150.7	57.1	82	92	58.8	1.43	2.44	4.39	1.26	11	17	13	4.8	4.8	5.2	5.7	8.5	25.1426	1	103.989	1	1	1	2	2.71	1	40	2	1	0.544127
11	21296	2	2	1	2	2	124	86	118	82	112	83	158	67	86	99	62.4	0.95	2.68	3.96	0.99	57	43	47	5.44	7.05	4.7	12.6	7	26.8386	1	97.1891	1	2	1	2	8.91529	1	40	2	1	0.544304
16	26706	2	2	1	1	1	126	82	121	71	121	76	158	62	86	97	64.2	1.33	3.06	5.14	1.89	7	13	20	4.8	5.22	5.2	13.5	8	24.8358	1	94.3963	1	1	1	1	9.49849	1	40	2	1	0.544304
2	12464	2	2	1	2	1	105	66	94	59	92	58	156	63.9	85	93	56.7	1.42	3.27	5.38	0.74	9	15	13	5.16	5.7	5.6	6.5	8	26.2574	1	108.769	1	1	1	1	4.89838	1	40	2	1	0.544872
21	36742	2	1	1	1	1	128	59	132	66	130	65	156	64	85	96	62.4	1.57	3.36	6.22	2.47	42	29	66	7.29	14.26	6.7	18.1	7	26.2985	1	97.2382	2	1	1	2	50.6893	2	40	2	1	0.544872
5	14933	2	2	1	2	1	122	71	120	70	125	70	167.5	77	91.5	97.3	72.7	0.82	2.24	3.86	1.43	13	13	32	5.8	8.14	4.8	10	8	27.4449	1	110.183	1	2	1	1	8.7528	1	40	1	1	0.546269
11	17557	2	2	1	1	1	115	86	115	83	113	87	176.5	83.5	96.5	103.1	72.5	0.84	2	3.43	1.42	24	21	22	5.39	7.65	6.2	10.7	9.5	26.8038	1	110.12	1	2	1	2	6.38339	1	40	1	1	0.546742
13	24529	2	2	1	2	1	130	90	130	88	130	90	168	77	92	100	60.8	0.96	3.15	5.22	1.97	25	21	44	5.29	7.99	6.1	8.9	8	27.2817	1	135.179	1	1	1	2	4.31718	1	40	1	1	0.547619
16	29595	2	2	1	2	1	128	78	122	76	123	78	162.4	66.5	89	107	71.5	0.86	3.39	4.99	2.11	17	19	35	5.75	10.74	5.4	6.3	6	25.2145	1	111.86	1	1	1	1	7.45816	1	40	1	1	0.54803
2	14178	2	2	2	2	1	104	78	106	76	102	80	166	76	91	99	87.8	1.47	3.16	5.13	1.16	35	26	26	5.34	7.12	5.6		8	27.5802	1	88.431	1	1	1	1	3.44161	1	40	1	1	0.548193
2	10380	2	1	1	1	2	134	93	120	93	116	83	155	62	85	86.4	59.2	1.09	1.92	3.68	1.84	34	27	30	8.34	11.71	11.1	10.2	9	25.8065	1	103.255	2	1	1	2	55.7614	2	40	2	1	0.548387
5	15090	2	2	1	1	1	127	89	130	88	128	85	154	62.6	84.5	103	53.3	1.19	2.46	4.13	0.94	6	12	19	5.11	5.03	4.9	6.8	6	26.3957	1	116.504	1	1	1	2	9.21335	1	40	2	1	0.548701
21	43101	2	2	1	2	1	142	89	143	90	142	89	164	55	90	94	61.9	1.62	2.41	4.55	1.08	14	17	19	4.84	4.48	5.3	8.7	8.16667	20.4491	1	98.2232	1	1	1	2	6.29201	1	40	2	1	0.54878
2	13073	2	2	1	2	1	140	77	129	80	120	78	164	70	90	97	60.7	1.21	2.46	4.69	2.2	18	17	30	5.43	6.9	5.2	10.5	9	26.0262	1	135.291	1	1	1	1	0.189541	1	40	1	1	0.54878
21	43120	2	2	1	1	1	121	69	120	70	121	76	145	54	80	90	59.3	1.82	1.81	4.18	0.84	136	90	24	7.05	16.69	6.5	6.8	9.5	25.6837	1	103.038	2	1	1	1	2.94161	1	40	2	1	0.551724
17	33423	2	2	1	1	1	221	139	200	129	197	137	161.2	70.8	89	92	82.5	1	2.15	3.75	1.59	22	23	17	4.5	11.3	5.1	4.9	8	27.246	1	94.92	2	1	1	2	10.65	1	40	1	1	0.552109
21	40138	2	2	1	1	1	134	93	133	92	132	91	163	76	90	100	50.7	1.67	3.03	5.29	0.56	18	19	19	5.02	4.01	5.1	12.4	9	28.6048	2	123.757	1	1	1	2	10.3869	1	40	2	1	0.552147
5	15057	2	2	3	1	1	99	55	87	57	90	65	168.3	75	93	104	65.2	0.89	2.16	3.41	0.71	7	12	29	5.86	10.16	4.4	6.5	10	26.4785	1	124.781	1	2	1	1	0.615415	1	40	1	1	0.552585
2	12129	2	2	1	1	2	102	63	96	75	97	61	150.5	55.2	83.2	97.1	48.6	1.02	1.61	2.82	0.53	16	16	12	5	6.68	5.5	5.3	8	24.3706	1	129.545	1	1	1	1	2.34921	1	40	2	1	0.552824
11	23605	2	2	1	2	2	111	78	112	75	109	68	148	56	82	100	64.1	1.13	3.2	5.08	1.89	58	40	89	4.97	7.2	5.4	8.9	10.5	25.5661	1	94.2606	1	2	1	1	12.734	1	40	2	1	0.554054
21	40979	2	2	3	3	1	127	74	128	75	126	76	155	60	86	94	61.6	1.58	2.59	7.5	10.22	39	64	92	5.52	7.09	5.6	4.1	7	24.974	1	133.073	1	1	1	1	8.1328	1	40	1	1	0.554839
24	43700	2	2	1	2	1	141	99	153	91	147	97	162	65	90	99	92.9	1.29	4.5	7.44	4.31	25	21	33	15.17	27.64	11.1	7.3	9	24.7676	1	82.7339	2	1	1	2	13.2854	1	40	1	1	0.555556
5	16207	2	2	1	1	1	157	108	157	108	157	108	162	74	90	98	63.2	1.04	2.17	4.19	2.14	11	15	28	4.95	7.64	5.2	18.1	6.5	28.1969	2	96.0421	1	1	1	2	222.791	2	40	2	1	0.555556
21	42127	2	2	1	1	2	138	75	140	75	140	80	172.5	73	96	101	74.7	1.29	3.47	5.35	1.12	14	22	48	5.47	5.76	5.4	5.7	7.5	24.5327	1	106.594	1	1	1	2	5.80164	1	40	1	1	0.556522
2	10249	2	2	3	1	1	140	73	129	70	123	63	180.1	100.5	100.3	114.2	81.1	0.92	2.88	4.5	1.91	36	21	67	5.52	12.02	6.1	16.1	6.5	30.9841	2	96.8108	2	1	1	2	2.11405	1	40	1	1	0.556913
2	11389	2	2	1	1	1	93	60	90	58	92	52	158	62.5	88	100	52.2	1.25	2.43	4.32	1.22	31	32	23	5.15	7.44	5.9	10.1	7	25.0361	1	119.458	1	1	1	1	13.02	1	40	2	1	0.556962
11	22716	2	1	1	1	2	148	78	137	75	132	78	158	68	88	99.5	53.8	0.96	2.54	5.02	4.27	23	22	101	12.09	11.22	8	77.7	8	27.2392	1	115.197	2	2	1	2	45.6951	2	40	2	1	0.556962
11	23636	2	2	1	2	1	106	65	104	67	108	64	158	67	88	105	53	1.18	3.12	4.79	1.24	44	35	70	4.99	6.2	5	6.2	8.5	26.8386	1	117.255	1	1	1	1	16.9206	1	40	2	1	0.556962
11	18311	2	2	1	2	2	103	69	104	71	97	71	161.5	63	90	101	46.8	0.94	2.07	3.88	1.83	7	12	8	7.2	8.9	5.9	7.9	8.66667	24.1544	1	135.933	2	2	1	1	83.8762	2	40	2	1	0.557276
21	42568	2	2	1	1	1	124	74	122	75	125	78	152.5	63	85	99	60	1.5	2.22	4.06	0.98	9	14	24	5.42	5.23	5.6	3.8	7	27.0895	1	101.791	1	1	1	1	5.1207	1	40	2	1	0.557377
5	15136	2	2	1	2	1	141	69	125	72	126	73	164	71	91.5	99	69.1	0.95	2.63	4.7	3.02	8	16	30	5.63	6.5	5.6	13.6	7	26.398	1	116.676	1	1	1	2	5.49241	1	40	1	1	0.557927
5	14900	2	2	1	3	1	122	70	120	70	120	70	169.3	79.5	94.5	102.2	67.7	1.21	1.65	3.61	1.66	13	14	68	5.22	8.86	5	6.6	6	27.7366	1	119.408	1	1	1	1	16.4078	1	40	1	1	0.558181
17	34801	2	2	3	3	1	114	77	108	72	105	70	180.9	85	101	111	88	1.04	2.69	5.17	4.13	13	12	39	4.7	5.3	5.5	7.9	7	25.9742	1	88.3659	1	1	1	1	8.89	1	40	1	1	0.55832
13	25252	2	2	3	2	2	118	75	122	78	119	81	170	78	95	105	71.5	1.27	2.3	4.42	1.38	24	23	52	5.06	8.34	5.4	13.2	9	26.9896	1	111.867	1	2	1	1	9.9	1	40	1	1	0.558824
21	37265	2	2	1	1	1	114	67	115	68	115	70	161	67	90	100	62.8	0.96	2.46	3.71	1.33	22	20	23	5.14	7.09	5.3	12.7	9	25.8478	1	96.5304	1	2	1	1	5.00984	1	40	2	1	0.559006
11	22859	2	2	1	1	1	110	65	109	64	105	63	161	77	90	103	59.5	1.07	2.4	3.77	1.68	18	23	16	5.44	5.71	5	10.6	10	29.7056	2	102.635	1	2	1	1	26.7234	1	40	2	1	0.559006
17	31623	2	2	1	1	1	138	84	135	86	136	87	155.4	66.3	87	100	51.4	1.5	1.98	3.99	1.66	9	17	20	5.8	9	6.2	7.4	9	27.4544	1	121.555	1	1	1	2	16.92	1	40	2	1	0.559846
21	42804	2	2	1	2	1	112	72	112	72	110	70	155	58	87	98	60.2	2.13	2.14	4.81	0.76	20	20	16	6.34	6.55	5.1	7.2	7	24.1415	1	101.294	1	1	1	1	3.5515	1	40	2	1	0.56129
11	23946	2	2	1	2	1	108	67	104	73	108	73	158.5	70.5	89	105	66	1.2	3.27	4.75	1.15	21	19	13	4.61	4.9	5	11.5	8	28.0628	2	91.0109	1	1	1	1	19.0813	1	40	2	1	0.561514
2	13914	2	2	1	1	1	124	79	116	77	114	80	153	59	86	98	66.3	0.89	1.76	4.7	7.77	22	24	26	5.35	9.12	5.2		9.5	25.204	1	90.7698	1	1	1	1	3.22582	1	40	2	1	0.562092
21	40570	2	2	1	1	1	97	58	100	60	97	60	160	65	90	100	60.9	1.43	3.49	5.33	1.18	15	17	15	4.91	5.03	5	9.1	8	25.3906	1	100.032	1	1	1	1	7.23589	1	40	2	1	0.5625
2	10215	2	2	1	2	1	105	80	104	77	103	76	149.5	62.1	84.1	101.2	55.4	0.39	1.69	3.18	0.63	11	17	14	5.19	9.54	5.9	6.1	8.5	27.7849	1	111.445	1	1	1	1	2.60715	1	40	2	1	0.562542
5	16434	2	2	1	2	1	142	101	142	101	142	101	164	74.2	92.3	95	73	1.65	4.03	6.41	1.53	16	19	109	5.88	7.68	5.7	15.4	7.66667	27.5877	1	109.591	1	2	1	2	17.3642	1	40	1	1	0.562805
13	24549	2	1	1	1	2	121	86	117	86	121	87	161.4	69	91	100.8	61.1	0.99	2.55	4.74	2.56	11	17	46	6.42	9	6.1	18.9	9	26.4876	1	99.5223	2	2	1	2	2.82584	1	40	2	1	0.563817
21	42083	2	2	1	1	2	130	73	130	80	130	80	156	60	88	96	64.4	1.19	2.13	3.79	0.49	7	14	22	7.77	8.93	6.9	7.4	5	24.6548	1	93.7759	2	1	1	2	32.1561	2	40	2	1	0.564103
21	39216	2	2	1	1	2	156	92	154	90	152	90	159	71	90	107	80.1	1.49	2.77	4.69	0.85	13	20	16	5.46	5.65	5.7	12.7	7.5	28.0843	2	73.1329	1	1	1	2	15.076	1	40	2	1	0.566038
11	21790	2	2	1	1	1	103	62	104	67	103	68	143	50	81	96	58.3	0.89	1.9	3.31	0.85	16	19	10	4.75	5.82	5.3	6.6	11	24.4511	1	105.286	1	2	1	1	21.9652	1	40	2	1	0.566434
17	33124	2	2	3	2	2	128	82	124	76	124	81	171.1	86	97	100	104.7	1.26	2.79	5.33	2.77	14	22	64	4.2	15.7	5.5	7	8.5	29.3764	2	72.1846	2	1	1	1	8.64	1	40	1	1	0.56692
2	14648	2	2	3	2	1	119	82	118	80	107	76	164	58	93	96	68	1.52	2.58	4.54	1.19	28	36	48	4.6	4.27	5.5	6.8	8	21.5645	1	118.59	1	1	1	1	2.9685	1	40	1	1	0.567073
17	33932	2	2	1	1	1	134	82	127	80	123	73	159.9	55.4	91	98	79.8	1.37	2.84	4.44	0.68	18	19	19	5.1	5.5	5.4	5.3	7	21.6677	1	73.379	1	1	1	1	20.82	1	40	2	1	0.569106
11	20612	2	2	1	2	1	110	73	110	78	115	67	158	64	90	93	66.7	1.44	4.19	6.48	2.32	24	25	27	4.74	7.11	5.9	13.8	9.5	25.6369	1	89.9376	1	2	1	1	10.1914	1	40	2	1	0.56962
21	43179	2	2	1	1	1	125	70	124	72	120	74	158	65	90	100	58.1	1.55	3.2	4.88	0.68	12	14	16	5.49	4.23	5.2	10.4	7	26.0375	1	105.63	1	1	1	1	15.8278	1	40	2	1	0.56962
5	16308	2	2	1	1	1	89	69	90	70	90	70	149	61	85	94	63.1	1.56	2.71	4.76	1.35	11	20	18	6.09	7.61	5.7	12.3	8	27.4762	1	95.9708	1	1	1	1	0.531248	1	40	2	1	0.57047
16	30924	1	2	1	1	1	137	87	128	82	121	76	150	60	86	92	67	1.43	4.37	7.33	5.91	36	25	69	9.32	14.11	8	24	7	26.6667	1	89.4221	2	1	1	2	3.15789	1	40	2	1	0.573333
5	15354	2	2	1	1	1	120	80	117	80	116	80	156.3	50	89.7	95	71.9	1.55	4.4	6.1	1.38	16	27	19	5.85	6.15	6	7.8	7	20.4669	1	82.492	1	2	1	2	0.504037	1	40	2	1	0.573896
11	17211	2	2	1	1	1	100	75	107	59	104	61	167	80	96	104.5	40	0.73	1.59	2.74	1.16	7	9	19	6.42	8.32	5.2	8.2	9	28.6851	2	162.752	1	1	1	1	8.00694	1	40	2	1	0.57485
5	15010	2	2	2	2	1	138	89	135	85	136	85	168.5	85.5	97	103	56.9	0.59	1.97	3.06	1.22	13	14	20	7.25	12.9	6.8	17.2	8	30.1139	2	146.177	2	1	1	2	5.82527	1	40	1	1	0.575668
17	32735	2	2	1	1	1	130	83	133	79	129	88	157.8	74.8	91	99	48.8	0.98	3.44	5.18	1.83	15	18	26	5	8.2	5.8	14.2	8	30.0391	2	129.362	1	1	1	2	30.72	2	40	2	1	0.576679
21	37771	2	2	1	1	1	127	90	125	92	126	88	156	69	90	103	71.5	1.46	3.06	4.54	0.61	11	12	20	5.39	6.62	5.4	11.4	8	28.3531	2	82.9774	1	1	1	2	3.97924	1	40	2	1	0.576923
21	42688	2	2	1	1	1	126	83	127	83	126	84	158	53	92	98	65.5	2	2.77	5	0.57	8	21	19	5.1	5.2	5.5	8.1	8	21.2306	1	91.9923	1	1	1	2	4.94609	1	40	2	1	0.582278
16	30950	2	2	1	1	2	113	74	112	73	104	69	163	65	95	103	62.5	1.27	3.26	4.7	1.29	10	14	19	7.3	12.79	6.1	13.6	7.5	24.4646	1	97.0203	2	2	1	1	4.65109	1	40	2	1	0.582822
21	41698	2	2	1	1	1	136	68	135	68	136	67	156	61	91	101	49.3	1.56	2.79	4.99	0.52	15	21	13	4.89	5.34	5.7	8	8	25.0657	1	127.637	1	1	1	2	32.7833	2	40	2	1	0.583333
11	17183	2	2	1	2	1	106	59	99	57	91	54	149	45	87	87	36.4	0.77	1.45	2.68	0.67	20	18	8	5.25	6.64	5.1	3.3	8	20.2694	1	181.387	1	1	1	1	22.5248	1	40	2	1	0.583893
16	28374	2	2	1	1	1	93	75	128	68	122	74	159.2	76	93	105	63.2	1	2.8	4.1	1.87	11	15	14	5.61	8.77	5.6	12.4	9	29.9866	2	95.7682	1	1	1	1	5.71337	1	40	2	1	0.584171
16	26768	2	2	1	1	1	129	55	125	61	126	68	154	66	90	103	58.1	1.07	2.67	4.41	1.77	19	28	28	4.92	12.12	6.8	8.9	7	27.8293	1	105.813	2	1	1	1	63.9641	2	40	2	1	0.584416
17	31566	2	2	3	1	2	111	74	110	71	110	68	165.8	78.6	97	103	62.1	1.27	3.01	4.93	1.7	16	15	22	4.7	5.5	5.4	22.1	8	28.5926	2	98.0786	1	1	1	1	8	1	40	2	1	0.585042
5	15119	2	2	1	3	1	147	92	145	90	146	91	166.5	76.3	97.5	99.5	48.3	0.53	0.46	1.26	0.59	17	39	107	5.74	5.51	5.4	12.9	9	27.523	1	175.985	1	2	1	2	0.618774	1	40	1	1	0.585586
21	36564	2	2	1	1	2	135	91	132	90	130	87	153	69	90	104	68.4	1.95	3.06	5.88	1.26	12	16	16	4.68	7.28	5.2	16.9	7.5	29.4758	2	87.6243	1	1	1	2	2.44131	1	40	2	1	0.588235
21	41964	2	2	1	1	1	121	79	120	80	122	76	157	65	93	100	63.5	1.45	3.25	5.1	0.82	6	13	14	5.27	5.74	5.3	9.6	9.5	26.3702	1	95.5915	1	1	1	1	40.5486	2	40	2	1	0.592357
17	35400	2	2	3	1	1	161	111	160	101	157	110	177.2	90	105	113	62.2	0.99	4.34	6	2.33	13	19	20	4.2	3.7	5.8	15.3	8	28.6626	2	131.667	1	1	1	2	117.5	2	40	1	1	0.592551
21	37919	2	2	1	1	2	121	83	119	80	118	75	160	77	95	110	70.2	1.07	3.44	5.31	1.59	12	18	16	5.26	7.05	5.6	8.5	10	30.0781	2	84.8942	1	1	1	1	5.28689	1	40	2	1	0.59375
21	36562	2	2	1	1	2	141	90	140	89	141	88	170	89	101	109	89.1	0.95	2.77	4.18	0.84	73	50	83	5.11	7.48	5.4	16.1	7	30.7958	2	87.0623	1	1	1	2	4.9456	1	40	1	1	0.594118
16	29448	2	2	1	1	2	132	79	129	83	123	82	157.8	69	94	104	51.1	1.1	2.14	3.67	0.74	7	12	14	4.99	6.37	5.7	10.7	8	27.7099	1	122.829	1	1	1	2	8.71388	1	40	2	1	0.595691
17	33422	2	2	1	1	1	128	84	123	90	122	84	149.1	60.1	89	96	55.6	1.2	2	3.9	1.44	11	17	9	4.8	4.6	5.5	9.4	8	27.0346	1	111.08	1	2	1	2	13.32	1	40	2	1	0.596915
16	28341	2	2	1	1	2	110	90	110	90	110	90	167.5	103.5	100	125	52.1	1.2	3.9	5.77	2.01	26	36	18	5.91	7.72	5.9	15.8	9	36.8902	2	161.407	1	1	1	2	15.1198	1	40	1	1	0.597015
11	23725	2	2	1	2	1	120	80	120	82	117	79	164	77.5	99	111	56.8	1.22	1.21	3.02	0.66	23	19	15	5.06	5.5	5.4	10.5	8	28.8147	2	108.431	1	1	1	2	12.2508	1	40	2	1	0.603659
21	42638	2	2	3	3	1	124	78	124	78	124	78	159	65	96	100	61.6	1.45	2.4	5.08	1.71	18	18	37	5.31	6.05	4.9	5.2	7	25.711	1	133.064	1	1	1	1	3.85902	1	40	1	1	0.603774
11	18200	2	2	1	1	2	135	77	119	73	120	73	139	52.5	84	94	52.8	1.24	2.96	4.62	1.37	8	19	36	5.4	9.1	6.2	6.9	8.5	27.1725	1	117.908	1	2	1	1	52.0059	2	40	2	1	0.604317
16	31128	2	2	1	2	2	132	87	127	78	133	78	157	49.5	95	87	53.4	1.64	3.01	4.8	1.15	20	17	17	4.9	7.08	4.6	6.6	7	20.082	1	116.669	1	1	1	2	6.30008	1	40	2	1	0.605096
5	15080	2	2	2	2	1	123	64	120	64	121	60	159.5	72.7	96.6	100.5	64.4	0.48	2	3.47	2.22	90	62	65	4.66	6.97	4.5	15.4	7	28.5768	2	126.617	1	1	1	1	22.5424	1	40	1	1	0.605643
5	15176	2	2	1	3	1	136	97	135	96	135	98	167.5	87.5	101.5	106.7	69.7	1.14	3.33	5.2	0.9	11	12	76	5.47	3.71	5.4	12.2	8.5	31.1873	2	115.367	1	2	1	2	0.284169	1	40	1	1	0.60597
17	32512	2	2	2	2	1	136	83	125	84	126	80	171.9	99.6	105	107	78.6	0.73	1.62	4.21	5.86	24	16	34	8.6	10.5	7.8	17.7	9	33.706	2	100.477	2	1	1	2	4	1	40	1	1	0.61082
17	31809	2	2	1	1	1	166	96	158	98	153	95	161.9	75	99	104	56.3	1.29	3.37	5.87	2.75	16	21	17	5.1	4.6	5.5	9.1	7	28.6133	2	109.8	1	1	1	2	10.87	1	40	2	1	0.611489
13	24343	2	2	1	1	1	136	85	130	80	126	76	164.6	80	101	101	71.3	0.99	2.94	4.52	1.87	28	47	64	6.28	12.14	5.8	8.6	8	29.5277	2	112.491	2	1	1	2	9	1	40	1	1	0.613609
21	41697	2	2	1	1	1	137	76	137	75	137	76	151.5	56	93	97	56.6	1.23	2.65	4.42	1.01	9	17	27	5.21	7.4	6.1	10	8	24.3985	1	108.791	1	1	1	2	3.58209	1	40	2	1	0.613861
5	15141	2	2	1	2	1	118	70	115	70	113	65	177.5	101.5	109.7	105.5	52	0.65	1.84	2.87	1.33	15	17	19	4.84	6.01	5.7	19.8	7	32.2158	2	161.512	1	1	1	1	0.409289	1	40	1	1	0.618028
11	21122	2	2	1	1	1	113	67	119	78	117	68	166	83	103	113	73.1	1.01	2.38	4.09	2.19	59	43	26	5.67	6.57	5.5	15.4	8	30.1205	2	81.0897	1	1	1	1	8.09863	1	40	2	1	0.620482
16	26817	2	2	1	1	1	113	79	111	78	110	75	154	64	96	102	59	1	1.85	4.31	4.56	9	15	14	4.6	5.56	5.8	3.6	7	26.986	1	103.722	1	1	1	1	8.96191	1	40	2	1	0.623377
16	30822	2	2	1	1	1	164	84	156	84	170	89	147.1	68	92	97	66.2	1.17	3.44	5.21	2.88	52	52	80	5.3	9.35	5.5	23.6	8	31.4256	2	90.6875	1	1	1	2	34.0752	2	40	2	1	0.625425
5	15489	2	1	2	2	1	138	85	136	84	138	84	176	114	111	120	62.3	1.1	2.94	5.38	3.61	32	35	98	6.43	8.96	6.7	18.2	6.5	36.8027	2	131.566	2	1	1	2	49.9905	2	40	1	1	0.630682
5	15528	2	2	1	1	1	122	75	120	76	120	75	147	70	93	106	53.8	0.96	2.29	3.95	1.15	25	25	44	7.09	7.29	6	14.4	8	32.3939	2	115.694	2	1	1	1	7.00211	1	40	2	1	0.632653
21	38060	2	1	1	1	1	136	84	134	82	133	81	158	78	100	106	63.6	1.34	3.37	5.12	1.87	29	24	33	5.44	9.19	5.8	11.7	10	31.245	2	95.0372	2	1	1	2	10.3059	1	40	2	1	0.632911
21	36832	2	2	1	1	2	145	98	146	99	144	97	160	90	106	114	63.5	1.21	3.01	5.33	2.7	34	27	52	9.95	17.1	8.2	40	9	35.1562	2	95.5942	2	1	1	2	35.1625	2	40	2	1	0.6625
11	21194	2	1	3	2	1	109	70	106	65	113	66	173	98	116	111	65.7	0.77	3.15	4.72	2.35	52	35	85	10.1	12.88	9.2	22.6	7.5	32.7442	2	123.564	2	1	1	1	334.886	2	40	1	2	0.67052
17	33749	2	1	1	1	1	134	97	138	100	130	100	156.9	83.4	106	114	49.9	1.3	2.88	4.78	1.18	20	17	26	5.9	5.8	6	18.8	7	33.8782	2	126.216	2	1	1	2	170.28	2	40	2	1	0.67559
2	10223	2	2	1	2	1	125	77	127	72	112	75	156.1	47.8	58.1	77.1	70.7	1.84	1.83	4.36	0.93	7	15	16	5.15	6.19	5.6	3	9	19.6165	1	113.101	1	1	1	1	2.1886	1	41	1	1	0.372197
11	23743	2	2	3	2	1	108	61	105	59	105	63	173	58.5	65	84	71.8	1.52	2.45	4.28	1.14	17	18	12	5.57	6.02	5.7	2.8	6	19.5463	1	111.247	1	1	1	1	12.0149	1	41	1	1	0.375723
11	19061	2	2	1	1	2	107	67	115	75	113	66	166	40	63	82	53.7	1.22	1.87	3.46	0.82	7	14	7	5.2	8	4.9	4.6	7.5	14.5159	1	115.25	1	1	1	1	21.7848	1	41	2	1	0.379518
21	39181	2	2	1	1	1	107	70	107	70	108	71	169	53	66	94	72.4	1.77	2.57	4.86	0.84	13	22	23	4.61	4.19	5.4	5	9.5	18.5568	1	81.482	1	1	1	1	2.66358	1	41	2	1	0.390533
2	11930	2	2	3	1	2	92	41	89	41	87	41	165.3	43.2	65.1	81.3	73.3	1.18	3.24	4.79	1.15	13	21	14	4.9	8.13	5.6	3	9.16667	15.8102	1	108.63	1	1	1	1	5.33499	1	41	1	1	0.393829
2	10436	2	2	1	1	2	105	79	116	83	112	83	167	56	66	69	82.8	0.95	3.21	4.82	1.36	8	20	12	5.05	8.63	6	2.7	7	20.0796	1	94.0541	1	1	1	2	29.3964	1	41	1	1	0.39521
2	12657	2	2	3	3	2	124	94	130	98	126	94	171.2	51.3	68.1	86.2	66.7	1.59	1.41	3.53	0.76	15	28	13	4.76	11.67	4.9	3.8	9	17.5029	1	120.566	2	2	1	2	17.0966	1	41	1	1	0.39778
2	12799	2	2	1	1	1	104	68	100	64	102	66	163	45.1	65	85	61.2	2.15	2.19	5.33	1.09	9	16	15	4.94	8.18	5.1	4.3	9.5	16.9747	1	99.0096	1	2	1	1	6.36795	1	41	2	1	0.398773
11	22260	2	2	1	1	1	125	89	120	82	119	82	160	59	64	98	62	1.29	1.45	3.41	1.84	14	17	12	5.37	8.52	5.6	7.4	7.5	23.0469	1	97.4185	1	1	1	2	7.08495	1	41	2	1	0.4
16	27534	2	2	1	1	1	108	67	118	69	103	68	154	47	62	87	61.7	1.39	1.84	3.56	0.67	6	14	19	4.66	4.37	5.5	3.4	8	19.8178	1	98.2624	1	1	1	1	5.74702	1	41	2	1	0.402597
11	17146	2	2	1	2	1	115	67	106	73	110	72	169.8	55.1	68.9	85.5	44.7	0.81	1.26	2.58	0.88	9	9	7	5.28	5.69	6.1	4.9	8	19.1107	1	141.991	1	1	1	1	22.2415	1	41	2	1	0.405771
5	16389	2	2	1	1	1	107	72	105	73	103	75	169.2	55.3	69.2	80.1	71.7	1.36	1.88	3.63	0.68	21	27	19	4.74	5.6	5.8	3	7.5	19.3163	1	111.015	1	1	1	1	1.59115	1	41	1	1	0.408983
11	19840	2	2	1	1	1	107	67	113	67	103	68	156	48	64	88	56	1.11	2.5	4.22	1.3	11	18	11	5.02	6.2	6	5.4	8	19.7239	1	109.878	1	2	1	1	26.0668	1	41	2	1	0.410256
5	15015	2	2	1	1	1	148	76	132	85	128	79	173	58.3	71	93	45.3	0.73	0.99	1.95	0.39	13	15	15	5.69	5.87	4.8	7.7	11	19.4794	1	188.812	1	2	1	2	0.669877	1	41	1	1	0.410405
16	28973	2	2	1	1	1	108	69	108	60	104	59	153	45.5	63	85	74.3	1.87	3.42	5.82	0.63	19	20	23	5.13	6.49	5.5	5.3	6.5	19.437	1	79.016	1	1	1	1	6.13262	1	41	2	1	0.411765
2	10929	2	2	1	1	2	121	81	112	79	111	74	155	54.2	64	71.6	44.4	1.11	1.01	2.37	0.52	6	11	5	5.47	6.92	5.4	10.6	8	22.5598	1	143.645	1	1	1	1	10.3904	1	41	2	1	0.412903
16	27760	2	2	1	1	1	119	74	108	71	107	72	167	52.5	69	90	63.9	1	1.37	2.65	0.36	8	12	10	4.97	6.44	5.4	8.2	9	18.8246	1	94.0123	1	1	1	1	2.52504	1	41	2	1	0.413174
21	37420	2	2	1	1	2	121	75	120	74	122	72	171	55	71	93	58.7	1.67	1.88	3.76	0.42	10	13	13	4.79	4.66	5	4.3	10	18.8092	1	103.861	1	1	1	1	15.1107	1	41	2	1	0.415205
16	27097	2	2	1	1	1	110	64	103	66	101	64	156.5	50	65	90	66.2	1.56	3.76	5.83	1.23	9	18	12	4.5	7.13	5.8	3.7	8.5	20.4146	1	90.4882	1	1	1	1	4.82627	1	41	2	1	0.415335
2	13901	2	2	3	1	1	139	82	131	91	128	82	163.5	53	68	87	71.5	1.08	2.33	3.99	0.46	9	23	13	4.62	5.52	5.4		7.5	19.8262	1	111.528	1	1	1	2	3.67128	1	41	1	1	0.415902
16	28995	2	2	1	1	2	117	78	113	77	118	76	167	56	70	87	89.3	1.24	2.84	4.52	0.7	8	16	17	5.22	6.11	5.5	6.6	8.5	20.0796	1	64.0899	1	1	1	1	6.6283	1	41	2	1	0.419162
11	17357	2	2	1	1	1	110	70	111	66	107	66	155	46	65	81	57	1.59	1.88	3.87	0.56	9	21	8	5.02	5.29	5.6	4.3	8.5	19.1467	1	107.415	1	2	1	1	0.0302256	1	41	2	1	0.419355
16	27088	2	2	1	2	1	113	74	103	65	115	67	150	42.5	63	82	59.2	1.76	2.47	4.61	0.73	12	13	15	4.3	6.34	5.7	4.3	7	18.8889	1	102.98	1	1	1	1	7.20391	1	41	2	1	0.42
11	17787	2	2	1	2	1	122	79	115	79	114	78	150	38.5	63	80.5	49.8	1.3	2.2	3.78	0.47	9	11	24	5.68	6.75	5.8	6.9	8.5	17.1111	1	125.673	1	1	1	1	17.594	1	41	2	1	0.42
11	21542	2	2	3	2	1	138	87	152	93	138	86	176	58	74	87	67.5	1.58	2.83	4.75	1.97	26	24	102	5.52	8.48	5.6	4.1	8	18.7242	1	119.143	1	1	1	2	18.5862	1	41	1	1	0.420455
5	15177	2	2	3	3	1	107	69	105	65	103	63	160.2	48.3	67.5	84.5	71.4	1.2	2.2	4.13	0.92	8	14	19	5.56	3.07	5.6	5.5	10.5	18.8201	1	111.603	1	2	1	1	23.7554	1	41	1	1	0.421348
16	27231	2	2	1	1	1	102	59	98	60	98	59	166	61.5	70	90	60.2	1.76	2.62	4.64	1.01	7	12	9	5.01	6.48	6.3	4.1	9	22.3182	1	101.112	1	1	1	1	7.97574	1	41	2	1	0.421687
16	29959	2	2	1	1	1	121	72	116	71	109	72	156.5	50	66	89	62.1	1.59	2.77	5.14	0.78	9	12	15	4.98	6.46	5.5	7.1	6.5	20.4146	1	97.1755	1	1	1	1	5.40612	1	41	2	1	0.421725
2	13826	2	2	1	1	1	110	74	105	81	106	77	151.5	46.5	64	88	50.3	1.66	3.14	5.84	1	9	16	12	5.26	8.56	5.5		9	20.2595	1	124.114	1	2	1	1	3.89644	1	41	2	1	0.422442
11	18079	2	2	1	1	1	123	74	107	69	105	70	153.5	48	65	84	61.5	1.23	1.23	3.07	1.12	12	20	12	4.7	6.1	5	5.4	8.5	20.3716	1	98.2834	1	1	1	1	42.0411	2	41	2	1	0.423453
2	12984	2	2	1	1	1	94	70	83	64	87	60	165	54	70	94	59.5	1.57	2.25	4.35	0.85	7	13	10	5.58	7.69	5.6	7	8	19.8347	1	102.073	1	1	1	1	12.5181	1	41	2	1	0.424242
16	26119	2	2	1	1	2	99	58	91	52	96	57	153.1	45.5	65	85	56.3	1.43	1.73	3.65	0.74	22	45	16	4.91	5.13	5.7	3.3	8	19.4116	1	108.971	1	1	1	1	7.6246	1	41	2	1	0.424559
2	13909	2	2	1	1	2	116	74	108	67	102	72	160	56.5	68	96	81.5	1.76	2.97	5.19	0.71	7	19	10	5.12	5.16	5.4		7	22.0703	1	71.1312	1	1	1	1	2.96103	1	41	2	1	0.425
11	22100	2	2	1	1	1	125	85	120	83	120	83	167	59	71	87	64.6	1.29	2.31	4.19	1.27	13	17	13	5.19	5.69	5.3	6.7	7.5	21.1553	1	93.2377	1	1	1	2	7.78943	1	41	2	1	0.42515
2	11020	2	2	1	3	1	125	89	121	91	118	89	175	65.2	75	86	67.2	0.86	2.09	4.7	4.49	20	18	64	5.34	8.22	5.1	7.5	8	21.2898	1	119.778	1	2	1	2	3.88129	1	41	1	1	0.428571
16	26024	2	2	1	1	2	112	69	113	69	110	68	165.3	54.5	71	87	84.5	1.01	1.62	3.07	0.72	12	18	17	5.62	4.66	5.7	6.3	9	19.9458	1	92.133	1	2	1	1	3.6798	1	41	1	1	0.429522
2	12248	2	2	1	1	1	113	72	103	72	100	69	151.7	47.1	65.4	85.2	64.7	1.4	1.23	3.31	0.83	13	17	28	5.56	8.07	5.1	5.7	10.5	20.4668	1	92.762	1	2	1	1	167.028	2	41	2	1	0.431114
2	12581	2	2	1	1	2	108	70	101	71	106	69	149.5	42.5	64.5	83.4	45.4	1.35	1.9	3.68	1.18	22	21	37	5.54	8.4	5	7.4	7	19.0154	1	139.44	1	1	1	1	44.3521	2	41	2	1	0.431438
2	12502	2	2	1	1	2	98	73	106	74	104	76	156.2	49.1	67.4	88.2	73	1.23	2.64	4.48	1.1	6	13	9	4.53	8.69	5.5	2	7	20.1242	1	80.8198	1	1	1	1	23.6791	1	41	2	1	0.431498
21	39107	2	2	1	1	2	128	82	128	82	128	82	169	62	73	106	73.5	1.71	2.98	5.17	0.71	11	18	11	5.48	6.73	5.4	7.6	6.5	21.7079	1	80.1598	1	1	1	2	2.64916	1	41	2	1	0.431953
21	40826	2	2	1	1	2	117	84	116	83	115	82	166	45	72	76	55.6	1.51	2.16	4.53	0.92	15	27	25	5.41	6.25	5.3	3.6	7	16.3304	1	110.68	1	1	1	2	3.99616	1	41	2	1	0.433735
2	10160	2	2	1	1	1	92	69	98	78	95	66	162.2	50.2	70.4	93.6	46	1.04	1.46	2.88	0.76	8	16	12	5.23	6.87	5.9	4.5	8	19.081	1	137.776	1	1	1	1	7.40296	1	41	2	1	0.434032
5	15633	2	2	1	1	1	107	67	107	67	107	67	168	55	73	92	59.7	1.55	2.73	4.66	0.66	8	17	17	5.08	5.63	5.5	8.3	7.5	19.487	1	102.108	1	1	1	1	26.6348	1	41	2	1	0.434524
16	29486	2	2	3	1	1	114	68	110	74	111	70	177.2	63.9	77	94	67.7	0.92	2.37	3.69	0.73	7	18	12	5.17	5.48	5.4	5.1	8	20.3504	1	118.884	1	1	1	1	8.63611	1	41	1	1	0.434537
21	43183	2	2	1	1	1	107	80	107	81	108	80	161	49	70	90	62	1.22	2.24	3.79	0.42	10	16	35	5.73	6.27	5.7	9	7.5	18.9036	1	97.5264	1	1	1	2	4.73934	1	41	2	1	0.434783
5	15101	2	2	3	1	1	101	58	102	57	106	57	170	58.2	74	91.2	83.3	1.18	2.04	3.73	1.06	9	10	68	4.41	3.57	5	3.2	8	20.1384	1	93.7196	1	2	1	1	0.928344	1	41	1	1	0.435294
16	30345	2	2	1	1	2	108	50	105	65	107	62	158	51	69	86	63.5	0.95	2.31	4.63	2.87	9	18	18	6.03	8.84	5.4	9.7	10	20.4294	1	94.8359	1	1	1	1	3.47145	1	41	2	1	0.436709
21	37864	2	2	1	1	1	125	59	124	60	125	59	158	48	69	86	55.3	1.64	3.39	5.23	0.66	20	18	15	6.32	8.23	6	5.6	8.5	19.2277	1	111.116	1	1	1	1	5.83144	1	41	2	1	0.436709
11	17851	2	2	1	1	1	102	70	102	70	100	73	162.5	52.5	71	91	53.1	1.18	1.95	3.7	1.04	7	11	11	5.53	5.66	5.3	6.5	10	19.8817	1	116.912	1	2	1	1	15.9297	1	41	2	1	0.436923
2	13272	1	2	1	1	1	89	66	85	64	87	65	167	54	73	89	60.9	1.28	2.73	4.82	1.62	7	19	15	5.38	5.52	5.3	14.9	9	19.3625	1	99.5022	1	1	1	1	1.27693	1	41	2	1	0.437126
11	19199	2	2	1	1	1	110	74	99	73	103	74	160	59	70	91	67.8	1.07	3.22	4.75	1.44	21	22	20	6.4	7	6.2	11.7	8.5	23.0469	1	88.1138	1	2	1	1	9.48097	1	41	2	1	0.4375
16	29033	2	2	1	1	1	113	67	139	117	112	72	166.5	64	73	91	82.7	1.38	3.49	5.13	1.17	43	32	45	5.05	2.46	5.6	5.3	9.5	23.0861	1	94.2709	1	1	1	2	6.38607	1	41	1	1	0.438438
16	25476	2	2	1	3	1	123	79	118	76	112	73	159	51.5	70	86	92.6	1.43	1.31	3.08	0.73	6	23	9	5.86294	5.58376	6.1	6.5	8	20.371	1	82.6991	1	1	1	1	3.88772	1	41	1	1	0.440252
2	10100	2	2	1	1	1	112	81	113	76	110	73	161.2	49	71	91.3	44.2	1.1	1.98	3.79	0.82	19	24	8	5.03	4.54	5.7	2.6	8.5	18.8567	1	144.009	1	1	1	1	22.5482	1	41	2	1	0.440447
17	32997	2	2	3	1	1	99	61	96	58	99	61	167.1	54.5	74	87	63.3	1.09	2.39	4.2	1.39	9	14	16	4.9	4.7	5.9	4.8	8.5	19.5184	1	128.677	1	2	1	1	7.05	1	41	1	1	0.442849
11	19196	2	2	1	1	1	163	115	171	114	166	104	158	53	70	90	57.1	1.22	2.38	4	0.7	15	19	12	4.8	7.1	5.4	3.1	10	21.2306	1	107.47	1	1	1	2	18.7276	1	41	2	1	0.443038
11	17793	2	2	1	1	1	98	63	92	60	87	60	158	46.5	70	86	49.8	1.18	2.03	3.65	1.01	17	20	21	5.16	4.71	5.7	3.5	8	18.6268	1	125.917	1	1	1	1	13.6015	1	41	2	1	0.443038
11	17729	2	2	1	1	2	103	64	111	73	112	70	162.5	56	72	94	46.7	1	1.44	2.63	0.7	7	9	7	4.99	7.15	5.8	6.2	9	21.2071	1	135.241	1	2	1	1	9.64473	1	41	2	1	0.443077
2	12477	2	2	1	2	1	108	53	105	59	99	61	157.4	49.1	69.8	90.4	56.3	1.71	2.57	4.85	1.15	8	16	16	5.4	7.83	5.3	4	8.5	19.8186	1	108.908	1	1	1	1	5.90416	1	41	2	1	0.443456
16	27769	2	2	3	1	1	132	89	128	90	136	85	182	76.5	81	96	64.2	0.97	2.76	4.26	1.48	17	16	34	5.34	7.39	5.2	12.8	7	23.095	1	126.324	1	1	1	2	8.24911	1	41	1	1	0.445055
5	15123	2	2	3	3	1	129	75	130	80	125	78	173	62	77	90	55.8	1.06	1.44	2.98	0.53	14	15	15	5.59	3.9	5.5	8.5	7.33333	20.7157	1	148.205	1	1	1	1	0.78467	1	41	1	1	0.445087
2	10209	2	2	1	2	1	89	68	92	72	87	64	151.5	52.5	67.5	88.2	62.8	1.05	1.59	3.08	0.79	22	30	14	4.73	4.9	5.7	3.7	8.33333	22.8736	1	96.3219	1	1	1	1	6.49665	1	41	2	1	0.445545
21	42476	2	2	1	1	1	136	70	136	71	135	70	157	53	70	90	62.1	2.02	2.73	4.56	1.06	12	21	13	5.52	6.24	5.5	3.9	9	21.5019	1	97.568	1	1	1	2	6.36769	1	41	2	1	0.44586
21	43132	2	2	1	2	1	128	84	126	85	127	83	168	62	75	92	64.9	1.7	2.3	4.85	1.37	13	19	10	5.01	5.09	5.4	4.2	8	21.9671	1	92.5669	1	1	1	2	3.27623	1	41	2	1	0.446429
2	13730	2	2	1	2	1	112	72	108	77	110	75	168	56	75	91	66.6	1.7	2.65	4.83	0.54	45	39	21	5.79	6.76	5.3		8.5	19.8413	1	121.273	1	1	1	1	4.1937	1	41	1	1	0.446429
2	13126	2	2	1	1	1	92	64	91	60	87	59	159	51	71	88	46.8	0.65	1.14	2.2	0.95	6	8	7	5.23	5.98	4.8	8.1	12	20.1733	1	134.723	1	2	1	1	2.68956	1	41	2	1	0.446541
16	28354	2	2	1	1	1	118	64	113	65	106	63	159	54	71	87	60.6	1.09	2.26	3.55	1.26	9	12	14	5.05	3.02	5.4	7.3	8	21.3599	1	99.983	1	2	1	1	6.23601	1	41	2	1	0.446541
5	16496	2	2	1	1	2	128	80	128	80	128	80	154.5	50.5	69	86	69.2	1.71	3.33	5.34	0.55	10	22	23	8.69	12.28	6.7	4.2	10.5	21.156	1	86.1366	2	2	1	2	213.99	2	41	2	1	0.446602
2	13008	2	2	1	1	1	121	76	120	75	122	78	150	50	67	94	57.3	1.78	2.88	5.06	1.14	11	16	15	5.46	7.82	5.8	7.9	7	22.2222	1	106.96	1	1	1	1	15.6846	1	41	2	1	0.446667
16	29754	2	2	1	1	1	113	71	117	74	114	72	156.5	49	70	85	77.1	1.57	3.03	5.24	1.18	8	24	25	5.56	2.84	4.8	5.9	7	20.0063	1	75.8594	1	1	1	1	28.6603	1	41	2	1	0.447284
17	32956	2	2	1	1	1	124	79	122	76	115	74	160.7	56.9	72	86	58	1.58	1.76	3.82	0.56	8	16	11	5	6	5.7	4.3	9	22.0333	1	105.166	1	2	1	1	9.23	1	41	2	1	0.44804
11	20823	2	2	1	2	1	114	76	114	80	111	72	165	54	74	80	64.5	1.64	2.61	4.73	0.79	25	22	18	4.41	4.92	5.8	7.8	10	19.8347	1	93.2372	1	1	1	1	21.6514	1	41	2	1	0.448485
2	10108	2	2	1	1	1	103	75	98	67	100	69	145.3	36.2	65.2	80.9	48	1.47	1.12	3	0.61	10	19	16	4.93	4.94	5.6	9.1	9	17.1466	1	130.889	1	1	1	1	13.4027	1	41	2	1	0.448727
11	23515	2	2	1	1	2	130	67	125	72	134	75	160	64	72	96	83.1	1.43	2.66	4.59	2.08	21	23	16	3.96	6	5.5	10.3	8	25	1	69.515	1	2	1	1	27.3433	1	41	2	1	0.45
16	28893	2	2	1	1	1	107	70	110	66	108	69	162	63	73	101	69.2	1.55	2.35	4.2	0.72	16	27	12	5.58	5.69	5.4	4.3	8	24.0055	1	85.8592	1	1	1	1	10.7879	1	41	2	1	0.450617
2	10194	2	2	2	2	1	98	74	95	65	90	68	164	56.5	74	88	83	1.25	2.51	4.57	1.62	18	25	16	5.16	3.62	5.2	6	7.5	21.0068	1	94.0115	1	1	1	1	3.18741	1	41	1	1	0.45122
2	12974	2	2		2	1	90	60	98	62	92	68	164	54	74	88	59.8	1.71	1.83	4.32	1.28	14	21	10	5.17	6.07	5.6	7.8	10	20.0773	1	101.804	1	2	1	1	16.5576	1	41	2	1	0.45122
16	30559	2	2	1	1	1	127	73	118	71	112	71	159.5	55.5	72	96	67.6	2.27	2.51	5.7	0.68	17	17	13	5.5	7.7	5.4	11.8	7	21.8158	1	88.1863	1	1	1	1	3.27285	1	41	2	1	0.451411
2	10933	2	2	1		1	91	60	97	64	92	68	165	56.2	74.6	82.4	46.1	0.93	1.87	3.26	0.99	7	13	8	4.71	7.22	5.5	3.1	10	20.6428	1	137.489	1	1	1	1	13.1168	1	41	2	1	0.452121
21	36917	2	2	1	1	2	108	76	109	76	108	77	163	48	74	94	62.7	1.53	2.95	5.47	1.48	7	14	14	4.9	5.97	5.3	4.4	8.5	18.0662	1	96.271	1	1	1	1	4.68408	1	41	2	1	0.453988
11	22804	2	2	1	1	1	102	63	99	64	101	63	158.5	53	72	90	48.4	2	1.96	4.36	1.22	39	47	53	5.25	5.35	5	9.3	8	21.0968	1	130.047	1	1	1	1	13.6015	1	41	2	1	0.454259
16	28878	2	2	1	1	1	123	74	120	76	122	76	154	50.5	70	89.5	71.4	1.7	2.92	5.15	1.36	9	10	15	5.44	5.97	5.6	9	7	21.2936	1	82.859	1	1	1	1	7.58049	1	41	2	1	0.454545
16	30778	2	2	1	1	2	120	75	122	74	122	74	154	53.4	70	87	57.4	1.57	2.83	4.59	0.83	13	16	12	5.64	9.32	5.9	6.5	8	22.5164	1	106.424	1	1	1	1	1.752	1	41	2	1	0.454545
2	11086	2	2	1	1	2	109	80	109	76	112	74	159.6	51.1	72.8	87.6	62.6	1.35	2.17	3.84	0.73	6	12	11	5.06	7.81	5.6	9	8.5	20.0611	1	96.2535	1	1	1	1	17.2262	1	41	2	1	0.45614
16	30422	2	2	3	2	1	112	69	99	68	104	66	162	58.5	74	86	79.2	1.47	3.67	5.3	0.67	18	21	13	4.79	5.01	5.7	3.1	6	22.2908	1	99.2531	1	1	1	1	5.51861	1	41	1	1	0.45679
16	27230	2	2	3	2	1	124	79	122	73	122	76	165.2	63	76	92	79	1.68	4.5	6.89	1.61	22	36	22	4.85	6.06	5.9	3.2	7	23.0845	1	99.3695	1	1	1	1	4.10993	1	41	1	1	0.460048
2	13156	2	2	2	2	1	130	89	119	86	114	82	169	62	78	90	70.3	1.09	2.56	4.22	1.17	23	19	35	6.6	7.58	6	8.5	7.5	21.7079	1	113.463	1	2	1	2	6.88267	1	41	1	1	0.461538
5	14938	2	2	1	1	1	101	60	102	58	105	65	152.3	49.3	70.6	90.8	59.9	1.68	2.06	4.17	0.62	20	16	19	4.84	6.78	4.6	5.4	8	21.2543	1	101.585	1	2	1	1	10.0596	1	41	2	1	0.463559
5	15394	2	2	1	1	1	104	73	106	75	105	74	153	44.5	71	84	49	1.44	2.68	4.3	0.67	10	20	12	5.13	5.44	5.5	1.3	8.5	19.0098	1	128.08	1	2	1	1	5.24184	1	41	2	1	0.464052
11	18635	2	2	3	2	1	126	70	127	82	137	86	167	63	77.5	91	81.4	1	1.73	3.95	3.45	25	25	30	5.7	7.2	5.4	7.8	9	22.5896	1	95.8252	1	2	1	2	20.8024	1	41	1	1	0.464072
21	38761	2	2	1	2	2	126	82	124	81	125	80	159	59	74	97	58.8	2.06	1.47	4.25	0.6	10	15	14	5.76	6.08	5.5	9.2	8	23.3377	1	103.696	1	1	1	2	8.867	1	41	2	1	0.465409
2	14043	2	2	1	1	1	109	62	97	64	101	58	161	54.5	75	91	64	1.57	3.1	5.38	0.9	9	17	9	5.24	5.79	5.5		8	21.0254	1	94.2586	1	1	1	1	4.17328	1	41	2	1	0.465839
5	15179	2	2	1	2	1	114	79	115	80	110	78	154.5	46	72	86	43.5	1.26	1.45	3.34	0.99	6	11	9	5.81	10.14	5.3	8.1	8.5	19.2708	1	146.565	1	2	1	1	2.50984	1	41	2	1	0.466019
2	10434	2	2	1	1	2	111	70	120	76	110	76	150	53	70	78	53.7	1.12	1.91	3.24	0.74	6	13	11	5.05	7.77	5.3	11.2	7	23.5556	1	115.193	1	1	1	1	6.02394	1	41	2	1	0.466667
11	18004	2	2	1	2	1	111	63	111	63	105	60	165	59	77	91	69.3	1.56	3.04	5.37	1.64	46	31	38	4.9	6.6	5.8	10.9	10	21.6713	1	115.786	1	2	1	1	15.5789	1	41	1	1	0.466667
16	25898	2	2				135	76	128	70	117	73	152	45.5	71	80	46.3	1.16	1.66	3.38	0.75	16	23	16	4.7628	14.4342	5.3	3	8.5	19.6936	1	136.644	2	1	1	1	15.0119	1	41	2	1	0.467105
21	43538	2	2	1	1	1	131	66	130	65	131	64	171	65	80	100	49.6	1.22	1.72	3.25	0.55	16	18	10	4.78	6.05	5.2	6	9	22.2291	1	126.263	1	1	1	2	8.48247	1	41	2	1	0.467836
16	28037	2	2	1	3	1	147	82	138	83	137	81	158	52	74	90	59	1.62	2.58	4.43	0.67	14	16	10	6.29	6.73	6	6	7.5	20.83	1	103.128	1	1	1	2	32.2621	2	41	2	1	0.468354
11	20106	2	2	1	2	1	107	70	106	70	104	68	158	61	74	96	63.8	1.58	2.51	4.67	0.76	7	17	13	4.93	5.92	5.8	4.4	10	24.4352	1	94.5498	1	2	1	1	10.0087	1	41	2	1	0.468354
11	17844	2	2	1	1	1	107	80	99	79	108	72	160	56.5	75	92.5	61.4	0.92	1.74	3.23	1.31	8	12	7	5.39	5.57	5.5	4.8	6	22.0703	1	98.8047	1	1	1	1	6.05548	1	41	2	1	0.46875
21	37926	2	2	1	2	1	126	87	125	86	125	85	160	55	75	93	64.6	1.35	2.67	4.12	0.57	20	19	17	5.41	6.91	5.1	8.6	6.33333	21.4844	1	92.9463	1	1	1	2	5.02999	1	41	2	1	0.46875
11	18968	2	2	1	1	2	114	71	108	74	114	73	166	49.5	78	90	63.7	1.43	1.62	3.62	0.98	14	16	12	5.2	6.4	5.8	5.7	9	17.9634	1	94.4408	1	2	1	1	14.0706	1	41	2	1	0.46988
2	13683	2	2	2	2	1	126	66	100	64	104	66	151	46	71	86	57.3	1.86	1.38	4.15	0.82	9	14	10	5.15	5.71	5.3		8.5	20.1746	1	106.855	1	1	1	1	4.45234	1	41	2	1	0.470199
5	15845	1	2	1	2	2	101	71	101	71	100	70	159	53	75	85	64.7	2.04	3.63	6.42	1.05	17	31	21	5.09	7.17	5.6	5.8	8	20.9644	1	92.725	1	1	1	1	46.602	2	41	2	1	0.471698
16	25880	2	2	1	1	1	105	62	100	61	102	59	159	49	75	83	59.8	1.42	1.43	3.57	1.43	17	22	45	4.7466	5.7915	5.6	8.9	8	19.3821	1	101.803	1	1	1	1	20.18	1	41	2	1	0.471698
21	39251	2	2	1	1	1	109	72	109	71	110	70	161	60	76	95	56.5	1.5	1.79	3.72	0.57	7	14	11	4.74	5.95	5.2	4.3	6.5	23.1473	1	108.562	1	1	1	1	40.2976	2	41	2	1	0.47205
16	30275	2	2	1	1	2	129	81	121	79	122	80	156.6	51.5	74	89.5	68.5	1.13	3.17	5.32	1.75	17	14	15	4.89	4.47	5.4	5.2	8.5	21.0002	1	87.0614	1	1	1	2	18.0608	1	41	2	1	0.472542
5	15072	2	2	1	1	1	106	63	105	60	111	71	159	58.5	75.2	97	61.9	1.23	1.88	3.64	0.84	19	29	13	4.4	4.28	4.5	4.7	8	23.1399	1	97.7134	1	2	1	1	6.3243	1	41	2	1	0.472956
21	38198	2	2	1	2	2	118	65	115	64	116	64	152	57	72	94	62.1	1.63	1.66	3.64	0.58	11	18	14	5.31	6.95	5.6	6.9	8.5	24.6711	1	97.5984	1	1	1	1	3.66124	1	41	2	1	0.473684
11	17170	2	2	3	2	1	109	79	117	71	112	72	167.3	63.5	79.3	90.6	46.2	0.9	1.78	2.98	0.65	66	44	18	6.26	4.45	5.4	3.7	8.5	22.6872	1	184.859	1	2	1	1	24.8615	1	41	1	1	0.473999
11	21121	2	2	1	1	2	113	76	103	72	101	75	175	70	83	98	67.5	0.82	1.86	3.15	1.37	10	20	20	4.45	3.93	5.1	5.1	7	22.8571	1	119.021	1	1	1	1	9.91514	1	41	1	1	0.474286
2	13201	2	2	1	2	1	105	75	104	66	106	75	153.5	53	73	87	48.2	1.16	1.05	2.96	0.96	13	14	9	4.98	5.4	4.4	5.5	7.5	22.4936	1	130.28	1	1	1	1	5.74207	1	41	2	1	0.47557
11	20456	2	2	3	2	2	124	62	113	69	117	67	166	58	79	90	72.5	1.32	2.59	4.49	1.1	14	17	18	4.56	5.92	6.1	3	9.5	21.048	1	109.578	1	2	1	1	7.47746	1	41	1	1	0.475904
2	12535	2	2	1	2	1	120	72	118	70	120	70	168	68	80	90	76	1.21	3.89	6.39	3.62	51	38	169	7.3	14	6.9	18.3	8	24.093	1	103.847	2	1	1	1	8.20591	1	41	1	1	0.47619
17	33841	2	2	1	1	2	123	79	125	81	114	74	161.4	48.2	77	87	62.7	1.64	2.44	4.46	0.63	8	15	12	4.9	5.2	4.9	6.6	9	18.5029	1	96.4966	1	1	1	1	11.28	1	41	2	1	0.477076
5	15692	2	2	1	2	1	107	71	107	71	107	71	155	55	74	95	58.7	1.57	4.01	5.81	0.51	11	18	17	4.89	8.09	5.3	9.7	9.5	22.8928	1	103.71	1	2	1	1	1.89975	1	41	2	1	0.477419
2	11435	2	2	1	1	1	98	60	100	62	102	64	155	51	74	87	62.1	1.59	1.75	3.75	0.6	19	23	13	4.84	7.85	5.9	6.5	7	21.2279	1	97.4143	1	1	1	1	5.85612	1	41	2	1	0.477419
2	13775	2	1	1	1	2	116	84	114	80	110	83	167.5	64	80	90	60.6	0.78	2.69	3.9	1.33	16	11	25	11.65	18.51	12.1		8	22.8113	1	134.897	2	1	1	2	25.3393	1	41	1	1	0.477612
17	35597	2	2	1	1	1	115	60	107	62	104	61	175.8	65.4	84	98	57.2	1.84	2.14	4.6	0.64	7	15	10	5	6.2	5.5	7.9	9.5	21.1612	1	106.895	1	2	1	1	3.69	1	41	2	1	0.477816
17	31152	2	2	1	3	1	123	78	122	77	122	77	157.5	61	75.4	87.5	65.9	1.41	2.06	3.74	0.58	7	17	12	5.8	6.8	5.5	4.6	9.5	24.5906	1	122.377	1	1	1	1	5.38	1	41	1	1	0.47873
11	23480	2	2	1	2	1	126	77	128	79	122	76	165	55	79	91	67.3	1.71	2.74	4.8	1.29	16	19	14	4.07	5.2	5.8	13.5	6	20.202	1	88.6295	1	1	1	1	20.6004	1	41	2	1	0.478788
5	14785	2	2	1	2	1	107	82	108	83	110	79	167	63	80	90	50.3	0.74	1.18	2.37	0.79	8	8	13	5.18	10.45	6.2	6.7	8.25	22.5896	1	167.331	1	2	1	2	20.3199	1	41	1	1	0.479042
16	30528	2	2	1	1	1	119	78	121	75	123	78	168.2	67	80.6	94	86	0.6	1.68	2.94	1.11	14	12	10	4.98	7.9	5.7	7	8.5	23.6822	1	90.1814	1	1	1	1	2.8668	1	41	1	1	0.479191
5	15026	2	2	1	1	1	121	80	120	80	115	75	155.4	53.8	74.5	91.7	48.1	1	1.3	2.72	0.66	6	16	9	5.1	4.92	4.8	4.5	8	22.2782	1	130.849	1	2	1	1	0.513701	1	41	2	1	0.479408
11	23154	2	1	3	2	1	105	67	111	66	107	69	175	64	84	94	90.8	1.11	3.22	4.74	1.25	25	23	16	5.62	6.2	5.5	4.5	7	20.898	1	84.7175	2	1	1	1	8.12343	1	41	1	1	0.48
17	35342	2	2	1	1	2	115	66	112	72	106	69	160.3	58.9	77	93	53.6	1	2.14	3.76	1.16	13	16	12	4.3	4.5	5.3	6.5	9	22.9218	1	115.509	1	1	1	1	8.88	1	41	2	1	0.480349
2	14143	2	2	1	1	1	115	66	109	66	108	65	158	56.5	76	89	65.5	1.28	2.29	4.36	0.95	17	22	19	5.79	6.49	5.3		8	22.6326	1	91.6605	1	1	1	1	3.8848	1	41	2	1	0.481013
16	26263	2	2	1	1	2	127	80	131	75	137	78	158	51	76	95	71.7	1.73	3.03	5.46	1.49	11	22	27	4.64	7.12	5.5	6	6	20.4294	1	82.3974	1	1	1	2	10.7328	1	41	2	1	0.481013
11	21812	2	2	1	1	1	116	77	123	87	112	73	162	61	78	99	64.1	0.79	1.73	3.11	1.99	12	13	17	4.89	7.83	5.6	7.8	7	23.2434	1	94.0571	1	1	1	1	15.398	1	41	2	1	0.481481
2	13804	2	2	3	2	1	113	77	123	79	112	77	164	59.5	79	92	109.3	1.33	4.44	6.68	1.32	14	18	13	4.8	4.01	5.8		10	22.1222	1	68.5068	1	1	1	1	4.86504	1	41	1	1	0.481707
21	41165	2	2	1	1	1	123	76	120	78	120	80	166	71	80	100	53.6	1.35	2.39	3.9	0.94	12	20	42	5.23	5.93	5.1	11.3	7.5	25.7657	1	115.405	1	1	1	1	9.23959	1	41	2	1	0.481928
21	43144	2	2	1	1	1	113	81	114	81	114	80	168	62	81	95	68.4	1.7	2.41	4.58	0.79	11	15	11	5.81	8.26	5.8	10.1	8	21.9671	1	87.1321	1	1	1	2	3.51266	1	41	2	1	0.482143
21	38453	2	2	1	1	2	106	69	105	67	107	70	159.5	57	77	96	59.7	2.04	3.06	5.76	0.95	42	36	40	4.97	5.85	5.2	6.1	6.5	22.4054	1	101.89	1	1	1	1	5.16598	1	41	2	1	0.482759
2	13936	2	2	1	2	2	110	84	103	79	95	77	161.5	63	78	91	68.9	1.67	1.82	3.87	0.9	14	18	18	5.22	6.97	5.6		8	24.1544	1	86.5075	1	1	1	2	3.5702	1	41	2	1	0.482972
21	36603	2	2	1	2	1	117	77	115	76	114	75	159	56	77	88	49.2	1.84	3.14	5.88	1.2	26	33	28	5.54	8.33	5.6	9.4	7	22.151	1	127.402	1	1	1	1	21.1416	1	41	2	1	0.484277
11	23918	2	2	1	2	1	121	77	110	62	118	77	161	58.5	78	93	63.2	1.36	2.06	3.63	1.2	24	24	20	5.46	9	6	5.8	10	22.5686	1	95.2592	1	2	1	1	17.1393	1	41	2	1	0.484472
11	17594	2	2	1	1	1	137	86	121	82	120	84	161	66	78	95.5	56.7	0.93	1.47	2.75	0.74	16	16	8	5.75	6.68	5.8	13.4	7.5	25.462	1	108.343	1	1	1	2	18.8374	1	41	2	1	0.484472
5	14782	2	2	2	2	1	151	108	139	98	148	105	161	58	78	91	54.2	0.91	1.27	2.52	0.34	6	11	7	5.43	8.39	6.2	8.8	7	22.3757	1	153.459	1	1	1	2	2.99981	1	41	1	1	0.484472
21	39389	2	2	2	1	2	121	75	120	74	122	73	165	63	80	100	69.7	1.62	3.32	5.83	0.89	10	13	19	5.13	4.89	5.2	10.7	6.5	23.1405	1	114.628	1	1	1	1	3.81895	1	41	1	1	0.484848
11	23663	2	2	1	2	1	108	73	108	71	101	69	177	76.5	86	99	64	1.07	2.6	4.08	1.23	7	14	10	4.6	5.5	5.2	6.6	9	24.4183	1	94.1276	1	2	1	1	18.7773	1	41	2	1	0.485876
17	34831	2	2	1	1	1	151	99	154	93	142	93	160.5	57.9	78	88	60.1	1.29	2.71	4.23	1.43	14	11	11	5.5	6.3	5.6	7.2	10	22.4765	1	101.366	1	1	1	2	73.78	2	41	2	1	0.485981
5	15187	2	2	1	2	1	126	85	121	78	118	79	166.6	98.6	81	90.8	67.6	0.51	1.15	1.8	0.5	6	8	19	5.73	6.77	4.5	4.6	9	35.5244	2	118.999	1	1	1	2	0.622665	1	41	1	1	0.486194
11	21513	2	2	1	1	2	104	64	97	69	117	66	156	49	76	91	60.7	1.32	2.29	4.22	1.52	8	17	11	5.16	8.03	5.3	6.6	9	20.1348	1	99.7493	1	1	1	1	11.5317	1	41	2	1	0.487179
16	28128	2	2	1	1	1	111	72	111	69	106	65	156	60	76	91	55.2	0.64	1.42	2.56	1.06	6	7	13	5.05	5.23	5.4	8.7	9	24.6548	1	111.591	1	1	1	1	3.22121	1	41	2	1	0.487179
5	14883	2	2	2	3	1	108	73	110	75	118	75	171.3	73.1	83.5	95.8	94.8	1.14	2.51	4.53	1.53	9	15	58	4.79	7.81	4.8	3.8	8.5	24.9117	1	80.5605	1	2	1	1	20.1092	1	41	1	1	0.487449
2	13434	2	2	1	2	1	102	74	110	74	102	74	160	55	78	83	60.7	1.72	3.13	5.61	0.73	8	15	10	5.31	5.41	5.6	6.2	8	21.4844	1	99.8527	1	1	1	1	9.57607	1	41	2	1	0.4875
21	42283	2	2	1	1	2	160	95	160	95	160	84	160	58	78	97	46.5	1.44	3.1	4.93	1.31	19	16	28	5.21	10.82	5.6	3.8	7	22.6562	1	135.676	1	1	1	2	10.1651	1	41	2	1	0.4875
13	24167	2	2	1	1	1	132	80	130	78	128	78	160	65	78	99	61.9	1.46	4.48	6	0.76	17	22	12	7.3	6.55	6	8.7	8.25	25.3906	1	97.5211	2	2	1	2	6.3	1	41	2	1	0.4875
11	24005	2	2	1	1	1	122	86	119	81	123	94	162	59.5	79	78	51.7	1.32	2.54	4.05	0.83	12	12	27	4.78	5.1	5	7.9	9	22.6718	1	120.581	1	1	1	2	114.002	2	41	2	1	0.487654
5	16382	2	2	1	3	2	157	105	157	105	157	105	164	59	80	91	64.4	1.64	4.3	6.91	1.02	23	32	96	5.33	9.16	5.7	4.3	10	21.9363	1	125.724	1	1	1	2	21.1657	1	41	1	1	0.487805
5	14844	2	2	2	2	1	134	81	132	80	130	80	157.8	56.1	77	89.4	71	1.12	2.66	4.15	0.61	10	13	15	4.3	9.09	5.6	3.4	10	22.5294	1	112.602	1	2	1	2	7.94713	1	41	1	1	0.487959
11	22118	2	2	1	1	1	122	65	117	66	105	71	150.5	52.5	73.5	90	59.4	1.5	2.93	5.33	1.47	22	24	16	4.57	5.4	5.1	3.5	7	23.1786	1	138.405	1	1	1	1	27.485	1	41	1	1	0.488372
2	13745	2	2	1	2	1	110	71	122	68	108	69	151.5	54	74	83	65.7	2.17	1.69	4.29	0.87	18	22	14	4.69	4.39	5.1		8	23.5271	1	91.1832	1	1	1	1	6.57923	1	41	2	1	0.488449
17	34843	2	2	1	1	1	109	75	105	75	100	71	165.8	57.2	81	92	64.4	1.03	2.16	3.44	0.83	9	18	11	5	4.8	6.2	5.7	9.5	20.8078	1	93.4432	1	2	1	1	11.18	1	41	2	1	0.48854
16	29465	2	1	1	1	1	114	72	112	71	110	69	163.7	60	80	97	64.1	0.91	1.82	3.16	0.56	11	14	8	5.74	12.77	5.5	2.7	7	22.39	1	126.516	2	1	1	1	6.92877	1	41	1	1	0.488699
5	15766	2	2	1	2	1	125	77	124	76	125	76	178	82	87	101	74.1	1.06	4.05	5.71	1.16	20	15	30	5.52	5.69	5.8	8.2	8	25.8806	1	106.801	1	1	1	1	8.36512	1	41	1	1	0.488764
16	28025	2	2	1	1	2	120	81	119	80	114	80	149.2	55.2	73	91	49	0.83	1.49	2.92	2.25	6	7	8	5.4	7.02	5.5	3.5	8.5	24.7971	1	127.838	1	1	1	2	5.05112	1	41	2	1	0.489276
16	25783	1	2	1	1	2	107	64	101	63	102	62	147.1	55	72	92	59.9	1.21	4.05	6.32	1.41	17	21	14	4.941	7.236	5.8	3.9	8	25.4178	1	101.454	1	1	1	1	8.86196	1	41	2	1	0.489463
21	43478	2	2	1	1	1	100	56	102	60	98	58	149	52	73	93	56.1	1.36	2.42	4.14	0.89	11	21	20	5.06	5.01	5.3	3.9	7	23.4224	1	109.332	1	1	1	1	4.649	1	41	2	1	0.489933
2	10110	2	2	3	3	1	113	71	109	72	107	69	170.9	61.7	83.8	94.5	62.3	1.43	1.63	4.47	4.84	52	84	885	7.1	10.13	6.1	12.9	7	21.1252	1	130.684	2	1	1	1	4.11926	1	41	1	1	0.490345
21	38654	2	2	1	2	1	120	75	120	74	119	73	159	57	78	98	56	1.53	2.4	4.64	0.84	16	22	15	5.07	6.04	5.7	2.9	6	22.5466	1	109.974	1	1	1	1	3.98327	1	41	2	1	0.490566
11	19268	2	2	1	2	2	105	53	105	55	117	64	163	59.5	80	91	60	0.79	1.91	3.62	3.14	14	16	14	6.5	8.2	4.6	14.7	8.5	22.3945	1	101.339	1	1	1	1	17.2788	1	41	2	1	0.490798
16	29600	2	2	1	2	2	107	68	98	65	105	61	158.9	55.5	78	92	64.7	0.73	1.72	3.15	1.43	6	11	11	6.69	12.06	5.1	14.6	8	21.9809	1	92.6979	2	1	1	1	6.08669	1	41	2	1	0.490875
5	14936	2	2	1	1	1	92	67	95	70	95	71	175	52.2	86	88	92.3	1.91	3.02	5.49	0.66	6	21	32	4.45	2.89	4.7	0.7	11	17.0449	1	83.0782	1	2	1	1	12.3543	1	41	1	1	0.491429
2	12099	2	2	1	1	1	104	73	98	69	100	68	159.1	59.1	78.2	95.1	59.4	1.08	2.05	3.54	1.27	8	13	14	4.91	6.24	5.7	7.3	10	23.3479	1	102.251	1	2	1	1	3.39321	1	41	2	1	0.491515
2	11331	2	2	1	1	2	119	77	115	77	116	78	161	50.5	79.2	90.1	60	1.76	2.06	4.45	0.88	9	18	12	4.81	7.67	5.6	3.1	8.66667	19.4823	1	101.304	1	2	1	1	9.69683	1	41	2	1	0.491925
2	13766	2	2	1	1	1	104	70	98	72	99	74	158.5	61	78	92	60.1	1.47	2.47	4.26	1.15	15	17	16	5.38	6.16	4.7		8.5	24.2813	1	101.083	1	1	1	1	7.21524	1	41	2	1	0.492114
16	28295	2	2	1	1	2	131	69	127	68	142	97	156	62	77	94	66.6	0.83	1.75	3.87	3.73	6	9	16	5.58	5.84	5.7	9.2	9	25.4767	1	89.8517	1	1	1	2	6.55542	1	41	2	1	0.49359
5	14993	2	2	2	2	1	113	76	110	75	115	75	166.5	66	82.2	90	62.7	0.56	1.8	2.86	1.15	18	21	73	5.62	5.73	5.8	6.6	8.66667	23.8076	1	129.811	1	2	1	1	5.52052	1	41	1	1	0.493694
21	38057	2	2	1	1	2	114	73	110	74	110	72	162	62	80	100	52.2	1.67	1.97	3.86	0.39	18	17	12	5.28	7.7	5.5	3.1	8	23.6244	1	119.117	1	1	1	1	8.07203	1	41	2	1	0.493827
11	22717	2	2	1	1	1	117	71	116	73	117	75	162	58	80	95	55.8	1.46	2.32	4.23	0.88	12	14	11	5.1	4.48	5.4	5.5	8	22.1003	1	110.434	1	2	1	1	19.7197	1	41	2	1	0.493827
21	43230	2	2	1	1	1	119	86	120	87	122	80	162	58	80	98	56.5	1.9	1.84	4.27	0.74	11	16	12	5.35	7.87	5.3	7.1	7.5	22.1003	1	108.346	1	1	1	2	27.5412	1	41	2	1	0.493827
17	32879	2	1	2	2	1	142	90	139	92	131	92	178.2	71.8	88	94	63.9	0.89	2.8	4.77	2.33	31	19	65	6.4	8.3	6.4	7.6	8.5	22.6104	1	127.031	2	1	1	2	21	1	41	1	1	0.493827
21	39407	2	2	1	1	1	154	91	146	88	145	80	164	72	81	97	56	1.91	3.8	7.38	1.41	18	21	17	5.6	6.14	5.2	9.9	7	26.7698	1	109.711	1	1	1	2	4.11166	1	41	2	1	0.493902
21	39440	2	2	1	1	1	116	76	120	76	120	75	164	63	81	96	60.9	1.68	1.14	3.37	0.57	15	19	13	5.29	6.17	5.3	7.8	8	23.4236	1	99.4651	1	1	1	1	10.4028	1	41	2	1	0.493902
21	40010	2	2	3	2	1	104	64	103	64	102	64	166	58	82	91	55.3	1.54	3.33	4.91	0.42	11	24	19	5.89	9.6	4.9	1.8	9	21.048	1	150.285	1	1	1	1	2.86779	1	41	1	1	0.493976
5	15195	2	2	1	1	1	172	115	169	109	165	107	147.7	49	73	91	50.5	0.83	1.87	3.2	0.97	14	26	18	5.7	12.87	5.2	13	7.5	22.4613	1	123.643	2	2	1	2	20.2306	1	41	2	1	0.494245
21	36703	2	1	3	1	1	109	68	110	70	111	68	176	77	87	104	53.5	0.54	1.54	2.8	1.43	10	10	20	8.81	18.55	10.5	4.1	9.5	24.858	1	156.181	2	2	1	1	9.94935	1	41	1	1	0.494318
16	26445	2	2	2	1	1	145	82	127	80	142	85	169.7	65	84	101	97.5	1.66	3.11	5.37	0.94	9	17	49	5.6	11.09	6	3.1	8.5	22.5709	1	78.022	1	1	1	2	29.7731	1	41	1	1	0.494991
16	28470	2	1	1			96	59	104	62	103	62	151.3	59	75	92	58.2	1.29	2.9	5.02	3.03	14	12	24	6.63	7.45	5.4	11.1	6	25.7735	1	104.835	2	1	1	2	7.86881	1	41	2	1	0.495704
2	14568	2	2	1	1	1	106	78	95	61	97	66	143	55	71	98	52.8	1.73	3.06	4.87	0.91	7	18	16	5.08	5.09	5.6	8.4	7	26.8962	1	117.341	1	1	1	1	34.5329	2	41	2	1	0.496503
21	41051	2	2	1	1	1	121	70	121	69	121	70	155	53	77	83	58.1	1.65	4.55	6.06	0.67	11	17	12	5.09	5.41	5.6	4.4	8.5	22.0604	1	104.979	1	1	1	1	5.39258	1	41	2	1	0.496774
21	36669	2	2	1	2	1	120	79	120	78	121	77	157	60	78	96	49.6	0.71	1.33	2.72	1.02	9	11	20	7.74	18.74	7	11	8	24.3418	1	126.009	2	1	1	1	4.67238	1	41	2	1	0.496815
11	23584	2	2	1	2	2	128	78	126	70	123	70	161	63	80	101	54.2	1.45	2.15	3.86	0.77	19	16	21	5.29	5.3	5.1	5	9	24.3046	1	113.833	1	1	1	1	9.26879	1	41	2	1	0.496894
16	27272	2	2	1	1	2	100	53	95	59	98	60	161	49.5	80	91	57.9	1.43	2.48	4.12	0.64	12	16	11	3.76	8.71	5.2	3.1	10	19.0965	1	105.589	1	1	1	1	5.06343	1	41	2	1	0.496894
21	40480	2	2	1	1	2	130	75	129	75	130	75	161	64	80	90	51.5	1.04	2.45	4.54	0.73	14	17	13	6.96	8.99	5.3	6.5	8	24.6904	1	120.695	1	1	1	1	25.287	1	41	2	1	0.496894
11	23682	2	2	1	1	1	107	66	114	71	117	70	167	63	83	97	68.5	0.88	1.88	3.02	1.07	19	21	11	4.88	6	5	6.6	7.5	22.5896	1	86.941	1	1	1	1	10.0181	1	41	2	1	0.497006
17	34967	2	2	1	1	2	118	73	113	71	108	62	160.5	51.8	80	86	63.7	1.5	3.07	5.08	0.82	19	19	10	4.9	4.9	5.6	4.9	8	20.1085	1	94.3693	1	1	1	1	13.62	1	41	2	1	0.498442
16	29143	2	2	1	1	1	139	79	132	80	132	80	164.5	64	82	96	73.2	1.65	3.32	5.4	1.17	10	12	15	4.96	4.74	5.4	5.8	7	23.6509	1	80.3932	1	1	1	2	9.09885	1	41	2	1	0.49848
5	16309	2	2	3	2	2	139	103	140	100	140	100	164	66.5	82	95	76.6	1.42	3.93	6	1.35	23	26	28	6.32	3.27	5.6	8.8	8	24.7249	1	102.775	1	1	1	2	0.966485	1	41	1	1	0.5
11	17447	2	2	1	1	2	120	56	107	58	106	59	156	56	78	98	40.4	0.72	2.02	3.48	2.12	9	12	8	4.77	5.16	5.4	10.2	9	23.0112	1	160.016	1	2	1	1	0.0459936	1	41	2	1	0.5
21	38577	2	2	1	2	2	128	80	127	81	128	80	168	64	84	100	66.8	1.01	2.28	3.83	0.86	11	18	34	5.5	7.12	5.7	5.7	8	22.6757	1	89.5125	1	1	1	2	4.18961	1	41	2	1	0.5
21	40161	2	2	1	2	1	134	90	132	89	133	89	170	72	85	95	66.9	1.24	8.25	10.51	1.45	15	21	18	6.32	7.28	6.1	9.9	8.5	24.9135	1	120.458	1	2	1	2	2.95639	1	41	1	1	0.5
21	43380	2	2	1	1	1	114	79	113	78	112	77	160	74	80	100	72.8	1.31	1.17	3.02	0.69	12	18	11	5.54	6.18	5.7	7.8	8	28.9062	2	81.1294	1	1	1	1	6.26511	1	41	2	1	0.5
21	39752	2	2	1	1	1	119	77	118	76	117	77	160	64	80	95	55.7	1.63	2.51	4.97	0.57	8	15	13	4.76	6.61	5.6	4.9	8.5	25	1	110.552	1	1	1	1	4.74968	1	41	2	1	0.5
21	43355	2	2	1	1	1	125	79	124	80	122	82	170	70	85	96	74.3	1.5	2.46	4.4	0.81	13	15	22	5.74	10.09	5.6	3.3	9	24.2215	1	106.953	1	1	1	2	5.63995	1	41	1	1	0.5
16	28254	2	2	1	2	1	112	53	109	56	104	57	158	57.5	79	97.5	51.8	0.78	1.91	2.92	1.04	10	11	15	5.38	4.89	4.5	8.7	8	23.0332	1	120.077	1	1	1	1	6.43717	1	41	2	1	0.5
2	10281	2	2	1	2	1	113	70	110	72	110	74	152	51	76	88	55.2	1.57	1.52	3.69	0.68	6	11	11	5.5	7.24	5.9	7.4	7	22.0741	1	111.506	1	1	1	1	6.19181	1	41	2	1	0.5
11	18910	2	2	1	2	1	119	84	124	88	119	84	166	62	83	100	55.8	0.94	2.1	3.51	1.51	15	32	9	5.4	8.7	5.3	8.7	8	22.4996	1	109.958	1	2	1	2	18.8776	1	41	2	1	0.5
2	13226	2	2	3	1	1	102	76	95	78	99	71	165.5	61	83	92	64.4	0.97	2.78	4.9	3	83	52	41	5.86	10.15	5.6	12.7	7	22.2707	1	125.642	1	1	1	1	3.00857	1	41	1	1	0.501511
11	21652	2	2	1	1	1	107	68	110	72	107	73	175	66	88	100	83.6	1.51	2.26	4.36	1.06	14	17	17	5.63	8.12	5.5	8.6	8	21.551	1	92.9408	1	1	1	1	15.7875	1	41	1	1	0.502857
11	18481	2	2	3	1	1	116	65	105	66	102	62	175	74	88	101	64.7	1	2.85	4.45	1.13	12	12	21	5.7	7.7	5.9	15.6	7	24.1633	1	125.43	1	1	1	1	7.16699	1	41	1	1	0.502857
5	16586	2	2	3	1	1	153	95	150	95	151	96	175	76	88	101	80.5	1.22	3.16	4.77	0.9	18	21	34	4.93	6.93	5.8	7.9	7.5	24.8163	1	97.271	1	1	1	2	165.815	2	41	1	1	0.502857
11	17463	2	2	3	1	2	104	62	97	62	94	59	173	65	87	93	66.9	0.98	1.66	3.31	2.07	12	16	16	5.57	4.72	5.5	4.2	8.5	21.7181	1	120.34	1	1	1	1	0.00610777	1	41	1	1	0.50289
11	23443	2	2	1	1	1	145	98	144	95	141	92	167	68	84	101	51.1	1.27	2.92	5.22	3.12	42	34	67	4.68	9.5	5.6	10.7	7	24.3824	1	122.043	1	1	1	2	59.939	2	41	2	1	0.502994
2	10295	2	2	2	2	1	116	81	121	76	122	80	167	63	84	92	85.1	1.35	2.33	4.36	1.44	9	22	14	5.12	4.99	5.6	7.8	7.5	22.5896	1	91.2388	1	1	1	1	2.99054	1	41	1	1	0.502994
21	43383	2	2	1	1	1	112	70	120	72	118	72	159	66	80	100	60.6	1.81	1.52	3.77	0.68	11	18	30	5.17	5.29	5.6	3.5	6	26.1066	1	100.114	1	1	1	1	4.27168	1	41	2	1	0.503145
2	11778	2	2	1	2	1	93	66	91	53	92	60	155.4	53.2	78.2	94.1	60.8	1.6	2.54	4.84	0.94	12	22	14	5.74	7.28	5.8	4	8.5	22.0298	1	99.9794	1	2	1	1	12.3861	1	41	2	1	0.503218
5	15742	2	2	1	1	2	128	74	128	74	128	74	155	61	78	92	56.8	1.98	4.89	7.87	2.04	19	17	27	5.67	6.8	5.5	16.8	7	25.3902	1	108.085	1	1	1	1	0.457388	1	41	2	1	0.503226
11	21994	2	2	1	1	2	109	64	103	61	98	61	155	52.5	78	93	47.2	1.46	1.58	3.55	0.79	11	18	19	4.91	5.26	5.1	4.8	7	21.8522	1	133.581	1	2	1	1	27.414	1	41	2	1	0.503226
11	23687	2	2	1	1	1	116	76	126	72	122	76	155	49	78	90	84.8	1.57	2.1	4	0.66	18	21	22	5.44	5	5.7	9.4	9	20.3954	1	68.0433	1	1	1	1	49.5757	2	41	2	1	0.503226
11	22259	2	2	1	2	1	98	61	98	60	95	59	153	53	77	95	62.5	1.25	1.97	4.07	1.76	13	15	16	4.79	6.32	5.6	9.3	8	22.6409	1	96.5286	1	1	1	1	18.622	1	41	2	1	0.503268
2	13127	2	2	1	2	2	100	70	97	63	104	65	151	51.5	76	89	47.2	0.92	1.87	3.13	0.68	20	15	28	4.99	7.88	5.2	10.8	9	22.5867	1	133.611	1	1	1	1	2.76303	1	41	2	1	0.503311
16	30805	2	2	1	1	1	119	90	134	78	126	75	149	47	75	88	64.6	1.62	2.4	4.33	0.7	6	15	15	4.93	6.36	5.3	4.6	7.5	21.1702	1	93.1709	1	1	1	2	6.09184	1	41	2	1	0.503356
16	28360	2	2	1	2	2	105	66	104	61	106	60	156.7	56	79	100	58.1	0.98	3.09	4.52	1.59	7	10	9	4.93	8.72	5.5	13.2	8.5	22.806	1	105.186	1	1	1	1	6.31952	1	41	2	1	0.504148
5	15094	2	2	3	3	1	137	80	135	78	139	73	174.5	73.5	88	102	58.9	1.12	2.62	4.56	2	8	11	21	4.97	4.22	5.5	4.7	7	24.1377	1	139.191	1	1	1	2	6.81884	1	41	1	1	0.504298
11	21568	2	2	3	3	1	128	80	130	77	125	78	178	79.5	90	100	65.8	1.21	2.64	4.82	2.55	17	25	39	5.59	9.28	6	5.6	6.66667	25.0915	1	122.829	1	2	1	1	7.52426	1	41	1	1	0.505618
21	41234	2	2	1	1	1	113	67	112	68	114	67	174	64	88	99	62.6	1.6	2.34	4.37	0.56	10	18	20	5.12	6.88	5.3	4.4	7	21.1389	1	96.5273	1	1	1	1	2.65302	1	41	2	1	0.505747
13	24573	2	1	1	2	2	118	76	119	77	122	77	172	78	87	95.8	35.9	0.46	1.1	2.5	2.17	10	8	11	7.87	12.82	7.3	11.8	8.5	26.3656	1	183.282	2	1	1	1	29.1	1	41	2	1	0.505814
16	28133	2	2	1	2	1	123	77	124	76	120	75	172	70	87	99	71	1.02	2.19	3.67	1.34	15	14	18	4.92	8.95	5.8	4.3	9	23.6614	1	112.423	1	2	1	1	5.52724	1	41	1	1	0.505814
11	21675	2	2	1	1	1	108	66	108	66	115	65	170	67.5	86	98	55.6	1.33	1.34	3.07	0.58	32	33	15	4.86	5.59	4.8	7.7	7	23.3564	1	110.894	1	1	1	1	13.7782	1	41	2	1	0.505882
11	23857	2	2	3	3	1	135	82	122	84	125	83	170	74	86	97	83.2	0.98	3.37	5.19	2.44	29	35	109	4.01	5.15	5.6	12.9	10	25.6055	1	93.7381	1	2	1	2	10.9599	1	41	1	1	0.505882
11	21674	2	2	3	2	1	103	59	108	66	115	65	170	67.5	86	98	69.8	0.95	1.87	3.7	2.27	27	25	27	4.8	5.05	4.9	9.1	7	23.3564	1	114.623	1	1	1	1	25.26	1	41	1	1	0.505882
21	43141	2	2	1	1	1	123	76	120	78	122	80	168	71	85	102	59.1	1.41	2.03	3.72	0.73	9	15	13	4.67	6.02	5.6	14.4	9	25.1559	1	103.065	1	1	1	1	2.81459	1	41	2	1	0.505952
16	29853	2	2	1	1		111	76	107	71	98	66	150.8	49.6	76.3	89.1	68.7	1.52	2.78	4.68	0.85	30	24	14	5.21	5.9	4.9	7.3	9	21.8112	1	86.6177	1	1	1	1	6.09203	1	41	2	1	0.505968
11	17806	2	2	2	3	1	131	71	118	76	128	77	166	66	84	95	63.9	0.79	1.69	2.89	1.15	20	14	43	5.29	5.99	5.3	4.6	7	23.9512	1	127.134	1	2	1	1	6.44656	1	41	1	1	0.506024
21	41472	2	2	1	1	1	126	82	125	81	124	80	162	49	82	92	45.2	0.99	1.95	3	0.36	6	4	12	5.59	6.81	5.9	4.7	8	18.6709	1	140.269	1	1	1	2	5.12592	1	41	2	1	0.506173
11	23044	2	2	1	2	2	110	79	100	74	105	75	158	65	80	96	68.6	1.29	2.19	4.4	1.69	53	40	62	3.69	5.14	5.1	6.3	7	26.0375	1	86.6964	1	1	1	1	20.5605	1	41	2	1	0.506329
21	36111	2	2	1	1	1	120	81	117	80	118	80	158	60	80	94	57.8	1.4	2.8	5.09	1.75	18	17	19	5.41	7.62	5.6	17.1	8	24.0346	1	106.021	1	1	1	2	7.88372	1	41	2	1	0.506329
21	38663	2	2	1	2	1	133	81	123	77	124	80	158	58	80	100	59.8	1.45	2.9	5.01	1.16	8	13	16	6.61	7.36	6.1	4.8	8	23.2335	1	101.536	1	1	1	1	5.96529	1	41	2	1	0.506329
16	26072	2	2	1	1	2	110	66	105	64	104	63	152	48	77	88	47	0.84	1.5	2.74	0.82	9	17	9	5.55	4.7	5.5	7.7	7.5	20.7756	1	133.971	1	1	1	1	9.21522	1	41	2	1	0.506579
17	33042	2	2	1	1	1	121	65	117	62	113	66	151.7	50.3	77	87	47.7	1.62	1.37	3.6	0.67	30	31	180	5	6.5	5.1	4.3	9	21.8573	1	131.853	1	2	1	1	14.66	1	41	2	1	0.507581
5	14888	2	2	2	2	1	123	92	120	90	125	90	158.4	65.5	80.5	89.8	106.7	1.15	2.88	4.66	1.42	6	14	18	6.06	5.99	4.8	9.8	6	26.1054	1	70.2766	1	1	1	2	0.382027	1	41	1	1	0.508207
16	26562	2	2	1	1	2	156	88	143	91	139	93	151.5	61.5	77	88	60.9	1.27	2.75	4.63	1.37	6	18	18	4.7	8.33	5.6	6.8	5	26.7948	1	99.5115	1	1	1	2	49.2791	2	41	2	1	0.508251
5	14917	2	2	1	1	1	108	67	108	67	108	67	152.2	56	77.5	89	74.6	0.86	1.1	2.65	0.91	9	31	5	2.53	6.77	4.9	0.1	8.83333	24.1746	1	106.239	1	2	1	1	4.38941	1	41	1	1	0.509198
21	42551	2	2	1	1	2	119	73	119	72	119	73	163	59	83	93	53.1	1.88	1.71	3.87	0.55	7	14	11	4.72	4.78	5.3	2.2	6.5	22.2063	1	116.749	1	1	1	1	6.38298	1	41	2	1	0.509202
16	26894	2	2	1	2	1	103	88	105	56	99	56	145.2	52	74	88	66.4	1.88	1.93	4.11	0.53	11	18	10	5.05	6.23	6.3	11.1	7.5	24.6644	1	90.028	1	1	1	1	7.53269	1	41	2	1	0.509642
5	15897	2	2	1	1	1	118	74	116	76	116	74	155	66	79	98	64.8	1.49	2.64	4.57	0.95	11	14	14	5.18	7.47	5.5	11.1	7.5	27.4714	1	92.5464	1	1	1	1	2.90446	1	41	2	1	0.509677
11	20989	2	2	1	1	2	127	101	126	82	117	81	155	58	79	90	64	1.19	2.21	3.87	1.3	15	18	9	5.25	6.42	5.1	6.8	9	24.1415	1	93.9426	1	1	1	2	9.38867	1	41	2	1	0.509677
17	32640	2	2	1	3	1	118	83	107	79	112	77	158.6	57.6	81	89	61.1	1.22	2.72	4.23	1.1	17	18	10	5.5	5.6	4.8	18.2	8.5	22.899	1	99.0394	1	1	1	1	14.59	1	41	2	1	0.510719
11	23113	2	2	3	3	1	120	78	123	82	117	85	170	65	87	94	80.2	1.08	2.05	3.74	2.01	22	25	27	5.25	7.1	5.6	7.5	7.5	22.4913	1	97.5945	1	1	1	2	10.391	1	41	1	1	0.511765
17	31626	2	2	1	1	1	118	71	116	65	117	71	160.1	59.5	82	94	65.5	1.46	1.78	3.54	0.63	10	17	13	6.7	4.9	6	7.6	8.5	23.2132	1	91.4351	1	2	1	1	5.11	1	41	2	1	0.51218
5	15181	2	2	3	2	1	137	74	135	73	136	70	172.6	71	88.5	93	67.1	0.71	1.39	2.52	0.6	6	10	13	5.18	3.89	5.6	9.5	8.5	23.8329	1	119.813	1	2	1	2	0.390046	1	41	1	1	0.512746
16	28719	1	2	1	1	1	139	76	119	76	120	78	153	61	78.5	98.5	58	1.09	2.04	3.48	0.75	17	19	16	4.85	6.21	4.9	10.1	7	26.0584	1	105.508	1	1	1	1	7.37332	1	41	2	1	0.513072
16	25626	2	2	2	2	1	121	80	116	78	117	76	167.5	69	86	96	83.7	0.72	1.76	5.73	9.38	10	21	129	6.99	7.7	5.8	7.8	9.5	24.5935	1	92.8607	1	2	1	1	6.98263	1	41	1	1	0.513433
11	20830	2	2	2	2	1	130	89	130	90	134	92	179	83	92	100	67	1.07	2.73	4.64	2.01	27	20	37	4.96	3.72	6.2	11.8	9	25.9043	1	120.409	1	1	1	2	9.04193	1	41	1	1	0.513966
2	13002	2	2	1	3	1	118	79	116	78	116	76	175	72	90	100	69.9	1.19	2.89	5.63	3.29	26	27	103	5.37	6.37	5.8	4.4	8	23.5102	1	114.255	1	1	1	1	8.09441	1	41	1	1	0.514286
17	33007	2	2	1	1	1	167	93	166	95	160	93	155.5	62.8	80	91	49.9	1.59	2.07	4.32	1.24	12	16	16	4.8	5.3	5.1	4.3	6	25.9716	1	125.43	1	1	1	2	16.87	1	41	2	1	0.514469
5	16374	2	2	1	1	2	143	72	142	75	143	75	156.2	49.5	80.5	80	64.8	1.74	2.93	5.12	1.55	27	26	30	5.52	4.09	4.7	10.3	10	20.2882	1	92.9094	1	1	1	2	12.0977	1	41	2	1	0.515365
11	21643	2	2	1	2	1	110	86	104	77	115	82	161	57	83	98	57.3	1.6	2.35	4.51	1.14	85	59	19	4.55	8.75	5.2	4.1	8	21.9899	1	106.944	1	1	1	2	20.4023	1	41	2	1	0.515528
13	25189	2	2	1	1	2	100	68	102	70	100	68	157	63	81	96	58.8	1.13	3.53	5.36	1.69	9	16	17	5.65	8.63	5.6	5.5	7.5	25.5588	1	103.527	1	1	1	1	7.23781	1	41	2	1	0.515924
2	14493	2	2	1	1	1	118	76	105	84	109	74	155	56	80	94	54	2.13	2.6	5.13	1.2	20	25	12	6.65	10.07	6		7	23.3091	1	114.147	1	1	1	1	9.32152	1	41	2	1	0.516129
13	25193	2	2	1	1	1	140	90	142	90	140	88	155	57	80	92	73.6	1.12	2.09	4.09	1.62	29	27	23	5.37	8.87	4.9	7.8	9	23.7253	1	107.789	1	2	1	2	4.57944	1	41	1	1	0.516129
11	19380	2	2	1	1	2	90	65	102	69	95	66	153	54	79	89	53.1	1.2	2.2	3.86	0.85	10	15	13	5.9	7.3	5.8	7.9	11	23.0681	1	116.618	1	2	1	1	34.4455	2	41	2	1	0.51634
17	33410	2	2	1	1	1	118	68	111	67	110	66	154.9	57.9	80	89	55.3	1.2	2.45	4.4	1.8	49	33	28	4.9	6.3	4.6	14	8	24.131	1	111.238	1	1	1	1	9.91	1	41	2	1	0.516462
5	15449	2	2	1	1	2	130	94	120	97	125	96	151	49	78	88	57	1.71	2.02	3.84	0.6	18	29	29	4.97	6.45	5	4.5	11	21.4903	1	107.576	1	1	1	2	26.7458	1	41	2	1	0.516556
21	38944	2	2	3	3	1	136	78	134	77	135	76	178	84	92	108	77.5	1.14	3.12	5.77	2.72	20	19	67	5.35	5.64	5.1	6.4	6.33333	26.5118	1	101.383	1	1	1	2	7.37516	1	41	1	1	0.516854
24	43603	2	2	1	2	1	118	70	125	66	116	59	159	61.5	82.2	95.4	50.1	1.84	2.8	5.25	0.9	6	17	13	5.68	11.62	5.9	2.9	9	24.3266	1	124.84	2	2	1	1	1.73394	1	41	2	1	0.516981
13	25286	2	2	3	1	2	111	70	109	68	111	68	174	80	90	102	83.5	0.88	3.19	5.12	1.33	20	23	43	5.63	9.48	5.9	6.2	8.5	26.4236	1	93.0816	1	2	1	1	5.15247	1	41	1	1	0.517241
11	21934	2	2	1	1	2	110	67	102	68	109	66	172	74	89	110	67.7	1.09	2.04	3.83	0.91	7	14	12	5.3	6.02	5.4	8.3	9	25.0135	1	88.2129	1	1	1	1	10.4216	1	41	2	1	0.517442
5	16376	2	2	1	1	2	104	85	110	85	110	85	168	68	87	93	80.3	1.38	5.54	7.89	1.82	28	20	39	5.99	7.25	5.9	11.8	9	24.093	1	97.4997	1	1	1	2	65.2312	2	41	1	1	0.517857
11	23152	2	1	1	1	1	111	71	115	65	107	62	162	68	84	101	72.7	0.96	2.61	3.89	1.24	10	11	21	8.67	11	6.6	19.3	7.5	25.9107	1	81.1266	2	1	1	1	33.1538	2	41	2	1	0.518519
11	21677	2	2	1	1	1	113	64	113	68	110	67	160	57	83	93	55.9	1.31	3.32	5.44	1.1	15	16	14	5.17	5.57	4.9	8.9	7	22.2656	1	110.186	1	1	1	1	17.3921	1	41	2	1	0.51875
13	25277	2	2	1	1	1	110	67	112	63	112	62	160	60.5	83	98	63.6	1.45	2.76	4.74	0.74	27	23	17	5.06	8	5.7	9.1	9.66667	23.6328	1	94.5807	1	2	1	1	4.8419	1	41	2	1	0.51875
24	43845	2	2	1	1	2	130	97	124	100	124	95	160	72	83	96	61.7	1.54	3.6	5.67	1.86	38	34	36	5.69	7.09	5.7	20.6	11	28.125	2	97.8743	1	1	1	2	8.98923	1	41	2	1	0.51875
16	30257	2	2	1	1	1	141	78	138	80	127	74	171.5	72.5	89	98	93.8	1.24	3.47	5.65	1.82	12	16	33	5.29	5.57	5.4	7	9	24.6496	1	81.3937	1	1	1	2	1.15284	1	41	1	1	0.51895
11	17832	2	2	1	1	1	107	71	106	69	109	60	165.3	67	86	97	54.5	0.68	1.54	2.59	1.04	11	14	12	5.277	6.15	5.7	8.5	7	24.5205	1	113.18	1	1	1	1	9.53208	1	41	2	1	0.520266
13	24682	2	1	3	3	1	105	59	94	66	100	60	185.2	90.9	96.5	104.8	68.5	0.71	2.92	4.71	2.11	8	13	34	8.2	10.8	7.8	9.5	7.5	26.5022	1	117.297	2	1	1	1	4	1	41	1	1	0.521058
21	42278	2	1	1	1	2	132	84	129	85	130	84	161	60	84	95	67	1.15	2.8	5.25	3.09	18	14	43	11.94	22.41	8.3	5.9	7.5	23.1473	1	89.2701	2	1	1	2	4.16333	1	41	2	1	0.521739
17	35479	2	2	1	2	1	143	89	136	89	135	91	161	71.2	84	94	80.7	1.09	2.68	4.14	0.75	15	19	31	4.3	9.1	4.8	5	8.5	27.4681	1	96.7555	1	1	1	2	4.04	1	41	1	1	0.521739
16	30217	2	2	1	1	1	141	83	125	83	141	88	168.5	75	88	104	93.8	0.94	2.17	4.55	2.93	37	34	42	5.32	9.11	5.8	15.4	7	26.4157	1	81.5262	1	1	1	2	2.11451	1	41	1	1	0.522255
24	43720	2	1	1	1	2	118	70	118	67	115	67	168.5	72	88	97	95.4	1.38	2.9	5.14	1.9	28	30	39	9.36	18.67	8.6	16.2	9.5	25.359	1	79.9697	2	1	1	1	31.2601	2	41	1	1	0.522255
11	21113	2	2	1	1	1	126	85	123	81	126	78	157	63	82	103	59.2	0.61	1.34	2.12	0.49	45	38	7	4.81	6.48	5.2	4.7	8	25.5588	1	102.853	1	1	1	2	9.06769	1	41	2	1	0.522293
11	21379	2	2	1	3	2	112	62	116	63	119	60	153	50	80	93	56.1	1.58	2.97	5.09	0.86	9	17	12	5.31	8.45	5.8	6.7	8.5	21.3593	1	109.601	1	2	1	1	10.0087	1	41	2	1	0.522876
16	30524	2	2	1	2	2	120	79	118	76	113	78	156.4	46.5	81.9	88.5	58.9	1.47	3.76	5.6	1.32	14	17	14	4.71	8.62	5.5	4.6	8.5	19.0099	1	103.297	1	1	1	1	16.5372	1	41	2	1	0.523657
16	25632	2	2	1	1	2	115	78	111	74	117	79	158.5	64	83	96	69.7	0.88	1.7	3.1	1.28	59	44	47	5.51	9.2	6.1	7.1	8	25.4754	1	85.2468	1	1	1	1	8.34746	1	41	2	1	0.523659
2	12533	2	2	1	1	1	93	60	93	57	92	56	159.1	56.1	83.4	92.5	58.1	1.28	2.62	4.67	1.59	8	17	14	5.05	7.85	5.4	9.5	10	22.1627	1	105.323	1	1	1	1	11.1546	1	41	2	1	0.524199
5	15103	2	2	1	1	1	106	85	108	85	108	85	160	55	84	97	56.1	1.42	2.09	3.82	0.63	9	19	20	5.69	8.22	4.5	7.9	8	21.4844	1	109.459	1	1	1	2	4.64558	1	41	2	1	0.525
11	17455	2	2	3	2	1	126	78	131	71	131	74	167	70	87.7	96	56.7	0.86	2.94	4.27	1.31	11	11	25	4.74	7.05	6.3	3.7	9	25.0995	1	145.734	1	1	1	1	0.105489	1	41	1	1	0.52515
13	24179	2	2	1	1	1	125	80	124	78	124	76	158	63	83	97	54.1	1.48	3.83	5.35	1.58	21	29	19	5.44	8.17	5.7	8.2	10.5	25.2363	1	113.934	1	1	1	1	11.3953	1	41	2	1	0.525316
11	23221	2	2	1	2	2	111	80	112	74	112	71	156	49	82	87	66.7	1.43	2.37	4.13	0.87	10	20	9	5.68	6.5	5.8	5.6	7	20.1348	1	89.5346	1	2	1	1	14.2024	1	41	2	1	0.525641
5	16332	2	2	1	1	1	122	77	120	77	121	78	156	59	82	96	55.2	1.71	2.82	5.04	0.59	13	14	15	5.45	8.14	4.9	6.4	9	24.2439	1	111.755	1	2	1	1	4.39092	1	41	2	1	0.525641
16	30410	2	2	1	1	1	120	71	118	68	117	71	152	60.5	80	94	58.7	1.28	4.6	6.03	1.09	17	17	19	5.33	7.37	5.4	6.8	8	26.1859	1	103.743	1	2	1	1	5.75621	1	41	2	1	0.526316
11	17695	2	2	1	2	2	127	80	129	85	129	85	149	49.5	78.5	90.5	50.6	1.36	2.23	3.84	0.78	22	17	10	5.2	6.29	5.9	6.4	8	22.2963	1	123.539	1	1	1	2	22.8155	1	41	2	1	0.526846
2	10333	2	2	1	1	1	124	73	114	70	110	72	167	77	88	101	62.7	0.82	2.49	3.79	0.92	30	28	23	6.04	6.03	6.3	14.5	8	27.6095	1	129.858	1	1	1	1	7.34771	1	41	1	1	0.526946
11	21607	2	2	3	1	1	127	75	125	70	126	84	165	68	87	98	72.7	1.09	2.41	4.71	2.64	29	23	33	5.01	7.06	5.1	4.1	7.5	24.977	1	109.402	1	2	1	1	10.1711	1	41	1	1	0.527273
21	41729	2	2	1	2	1	145	89	144	87	143	88	161	61	85	99	51	1.34	2.59	4.13	0.51	17	23	10	5.12	4.43	5.7	7.9	6	23.533	1	122.296	1	1	1	2	6.19075	1	41	2	1	0.52795
2	13729	2	2	1	2	1	108	65	102	74	100	66	161	61.5	85	96	64.7	1.23	4.55	6.55	1.85	39	23	104	5.51	6.38	6.2		8	23.7259	1	124.893	1	1	1	1	4.35485	1	41	1	1	0.52795
21	39753	2	2	1	1	2	120	81	118	82	117	81	159	65	84	97	68.8	1.35	2.48	4.07	0.93	13	20	11	5.8	7.3	5.4	8.7	8	25.711	1	86.6761	1	1	1	2	5.25279	1	41	2	1	0.528302
24	43621	2	2	1	1	2	114	81	112	80	110	80	159	66	84	92	78.8	1.05	2.4	4.41	3.16	32	24	37	14.54	25.65	10.8	6.7	9	26.1066	1	99.5266	2	2	1	2	25.6705	1	41	1	1	0.528302
16	27321	2	2	3	2	1	133	80	120	70	130	77	176	78	93	105	76.1	0.97	3.11	5.56	3.79	30	23	96	4.92	7.02	5.9	10.2	9	25.1808	1	103.599	1	1	1	1	10.3284	1	41	1	1	0.528409
16	30344	2	2	3	3	1	127	78	125	75	125	74	164.5	73	87	99	79.2	1.13	3.14	5.2	1.51	15	21	41	4.95	6.4	5.4	7.4	6.5	26.9768	1	99.0139	1	1	1	1	19.5212	1	41	1	1	0.528875
5	14882	2	2	1	1	1	139	94	130	90	130	90	161	68.7	85.2	94.7	98.2	1.22	3.48	5.83	2.96	16	20	41	6.03	12.98	4.4	7.5	7.75	26.5036	1	77.2029	2	2	1	2	13.1933	1	41	1	1	0.529193
21	39183	2	2	1	2	1	144	97	144	91	144	91	187	106	99	109	91.3	1.27	3.35	6.54	5.52	59	48	65	4.97	6.89	5.8	8.7	10.5	30.3126	2	83.9154	1	2	1	2	4.24088	1	41	1	1	0.529412
21	36697	2	2	3	2	1	129	77	117	75	120	75	170	72	90	92	59	0.83	2.86	4.23	1.29	13	17	36	5.25	14.39	5.2	8.8	8	24.9135	1	139.385	2	2	1	1	1.88359	1	41	1	1	0.529412
5	15161	2	2	1	2	1	136	94	130	95	126	90	153	67	81	103.3	43.7	0.49	1.04	1.72	0.42	6	5	9	5.92	8.89	5.1	15	7.5	28.6215	2	146.187	1	2	1	2	1.43281	1	41	2	1	0.529412
5	15279	2	2	3	3	1	146	83	140	82	135	81	166.1	72	88	100	72.6	0.81	2.39	4.22	2.16	7	13	24	5.47	5.53	5.2	6.4	6.5	26.0972	1	109.347	1	1	1	2	15.8791	1	41	1	1	0.529801
16	27282	2	2	3	1	2	139	83	147	82	131	85	154.5	54	82	90	63.6	0.93	3.15	5.67	4.8	28	22	32	10.52	13.08	9	25.7	9	22.6223	1	94.7411	2	1	1	2	31.9956	2	41	2	1	0.530744
2	10587	2	2	1	1	2	120	84	118	80	120	80	175	80	93	105	63.1	1.09	2.35	4.32	1.99	19	18	14	5.56	7.15	6.1	9.1	8	26.1224	1	129.13	1	1	1	2	6.44743	1	41	1	1	0.531429
16	28370	2	2	1	1	2	138	77	133	73	125	76	150.5	53	80	90	55.1	1.02	2.87	3.97	0.56	6	9	11	5.45	8	4.6	8.3	8.5	23.3993	1	111.611	1	2	1	2	9.46922	1	41	2	1	0.531561
16	30742	2	2	1	1	2	129	81	136	80	125	79	150.5	58	80	93	59.3	1.97	2.35	4.81	1.39	21	21	13	5.19	5.44	5.3	6.4	6	25.6068	1	102.532	1	1	1	2	3.00292	1	41	2	1	0.531561
16	25733	2	2	2	1	1	136	92	136	89	143	94	156	61	83	96	68.1	1.16	1.67	3.23	0.57	7	14	13	5.463	6.21	5.4	7.8	7	25.0657	1	118.089	1	1	1	2	7.08577	1	41	1	1	0.532051
5	16337	2	2	3	2	1	124	78	124	78	124	78	163.5	67	87	101	84	1.12	3.15	6.01	3.41	31	23	57	5.06	9.04	5.5	3.7	9	25.0634	1	92.3849	1	1	1	1	1.13182	1	41	1	1	0.53211
16	26667	2	2	1	1	1	109	80	109	75	113	81	167	63	89	99	69.5	0.98	1.94	5.17	5.79	17	26	44	4.99	7.8	6	10.5	7	22.5896	1	115.274	1	1	1	1	6.68504	1	41	1	1	0.532934
21	35928	2	2	1	1	2	131	80	132	78	128	78	167	69	89	100	76.1	0.76	2.39	4.84	5.92	29	24	60	6.32	5.83	5.5	9.6	7	24.7409	1	103.668	1	1	1	2	3.82112	1	41	1	1	0.532934
11	23466	2	2	1	1	2	115	70	117	70	119	73	165	68	88	101	75.7	1.61	1.5	3.53	0.66	10	18	11	4.13	6	5.7	7.1	10.3333	24.977	1	77.5608	1	2	1	1	6.00747	1	41	2	1	0.533333
16	30135	2	2	1	2	1	145	94	137	91	133	90	170.5	79	91	98.2	108	0.73	1.71	4.73	4.42	11	20	27	4.89	6.99	6.1	18.3	8.83333	27.1755	1	69.3413	1	2	1	2	3.50655	1	41	1	1	0.533724
21	41809	2	2	1	1	2	140	80	141	81	140	82	174	66	93	100	46.6	1.39	1.88	3.85	0.56	15	29	19	6.44	9.58	5.5	6	9	21.7994	1	135.758	1	1	1	2	10.2163	1	41	2	1	0.534483
16	30382	2	2	2	3	1	104	66	113	72	107	66	174	78	93	100	76.1	1.18	3.61	5.09	0.98	30	26	42	4.98	4.51	5.3	10.6	9	25.763	1	103.727	1	1	1	1	5.88624	1	41	1	1	0.534483
16	29673	2	2	1	1	2	130	82	138	87	129	79	151.3	54.2	81	94	65.5	1.25	2.72	4.95	1.43	13	18	17	5.36	6.43	5.8	4.6	7	23.6767	1	91.3975	1	1	1	2	21.2047	1	41	2	1	0.53536
16	28516	2	2	3	2	1	127	80	125	77	125	77	176.5	80.5	94.5	97.8	75.3	1.05	2.66	4.54	1.69	16	19	68	7.21	9.05	6.3	6.4	8.5	25.8408	1	104.987	2	1	1	1	7.4392	1	41	1	1	0.535411
11	21564	2	2	1	1	2	119	75	121	70	115	75	166	67	89	100	56.2	0.82	1.83	3.82	2.72	14	17	25	4.93	8.06	4.8	9.6	6	24.3141	1	109.288	1	1	1	1	11.788	1	41	2	1	0.536145
2	12526	2	2	1	2	2	105	69	102	69	100	70	157.6	61.5	84.6	98.2	60.8	1.03	2.49	4.26	1.33	8	14	21	5.6	9.03	5.7	7.6	8	24.7607	1	99.8487	1	1	1	1	4.11452	1	41	2	1	0.536802
11	18676	2	2	2	2	1	127	80	119	74	121	74	180	85	97	93	91.3	0.96	2.82	4.49	1.61	13	16	15	3.4	7.7	5.8	9.2	6.5	26.2346	1	84.3199	1	1	1	1	34.1132	2	41	1	1	0.538889
2	10106	2	2	1	2	1	107	74	102	73	103	73	158.4	59	85.4	91.3	51.7	0.96	2.03	3.34	1.01	14	14	11	5.29	6.27	5.6	8.5	7	23.5148	1	120.263	1	1	1	1	5.6499	1	41	2	1	0.539141
11	20852	2	2	1	1	1	118	69	112	66	105	65	165	77	89	105	54.5	1.39	6.09	8.08	1.53	15	14	16	4.22	4.17	5.2	12.4	8.5	28.2828	2	113.247	1	1	1	1	7.22849	1	41	2	1	0.539394
2	14182	2	2	1	2	1	96	66	93	63	88	64	152	56	82	93	69.7	1.78	1.76	4.02	0.79	13	17	20	5.23	5.48	5.6		6.5	24.2382	1	85.0549	1	1	1	1	30.2825	2	41	2	1	0.539474
24	43591	2	2	2	2	1	145	96	136	88	149	93	164.5	70.5	88.8	102.6	67.7	1.58	3.26	5.9	2.93	27	28	200	5.73	7.13	5.8	7.3	8	26.053	1	118.877	1	1	1	2	10.6359	1	41	1	1	0.539818
11	22025	2	2	1	1	1	115	73	111	69	104	65	163	68	88	102	68.4	1.18	2.06	3.39	1.1	12	14	13	5.75	4.51	5.7	7.6	8	25.5937	1	86.9508	1	2	1	1	145.332	2	41	2	1	0.539877
21	42637	2	2	1	1	1	129	80	130	82	128	81	163	59	88	102	47.1	1.21	2.06	3.83	0.95	13	19	14	5.99	5.76	5.6	4.2	6	22.2063	1	133.994	1	1	1	2	17.848	1	41	2	1	0.539877
17	32098	2	2	1	1	1	109	74	107	68	107	64	151.6	51.9	82	90	50.9	1.19	2.25	3.89	0.54	7	15	10	4.7	6.6	5.3	5.6	8	22.5823	1	122.739	1	2	1	1	6.07	1	41	2	1	0.540897
2	12967	2	2	1	1	1	108	74	101	76	99	74	157	65	85	96.3	57.5	1.38	1.42	3.33	0.76	8	17	12	5.2	5.4	5.5	3.1	7	26.3702	1	106.174	1	1	1	1	11.3226	1	41	2	1	0.541401
21	41623	2	2	1	3	1	130	76	130	75	130	73	162.5	61	88	96	49.8	1.39	1.98	3.75	0.77	24	26	57	5.79	6.44	5.3	9.6	8.66667	23.1006	1	125.592	1	2	1	2	16.0331	1	41	2	1	0.541538
17	35445	2	2	1	1	1	124	79	125	78	122	79	173.5	82.1	94	102	94.3	1.07	4.47	5.78	2.1	15	19	28	5.3	8.3	5.9	7.5	8	27.2737	1	80.9228	1	2	1	1	2.42	1	41	1	1	0.541787
21	42532	2	2	1	2	1	139	77	138	78	139	71	155	52	84	91	77.5	2.04	2.8	5.2	0.72	11	18	17	5.44	4.07	5.3	4	8	21.6441	1	75.5509	1	1	1	2	24.0345	1	41	2	1	0.541935
2	13163	2	2	1	2	1	143	98	133	96	129	88	166	70	90	95	60.5	0.63	2.51	2.48	0.56	14	11	11	5.08	7.57	5.4	6.8	6	25.4028	1	135.129	1	1	1	2	18.3377	1	41	1	1	0.542169
11	21457	2	2	3	2	1	158	103	168	105	166	108	175	83	95	108	69.4	1.1	3.21	5.11	1.56	36	27	117	5.56	8.25	5.3	17.3	7	27.102	1	115.16	1	2	1	2	20.8355	1	41	1	1	0.542857
17	35003	2	2	2	2	1	133	87	129	85	126	87	163.9	73.4	89	97	74.6	1.19	4.02	5.57	2.55	19	22	53	5.9	6	6.1	10.6	9	27.3236	1	106.269	1	1	1	2	10.39	1	41	1	1	0.543014
21	42257	2	2	1	1	2	120	71	122	72	121	74	156.5	47	85	91	56.7	1.99	1.62	4.23	0.51	14	16	12	4.84	5.43	5.6	3.5	9.33333	19.1897	1	108.113	1	1	1	1	11.1558	1	41	2	1	0.543131
5	16437	2	2	1	1	1	125	77	125	77	125	77	148.2	59.2	80.6	90.7	57.8	1.94	3.51	5.67	0.64	7	13	22	5.3	6.5	5.6	7.8	8.5	26.9541	1	105.864	1	2	1	1	242.131	2	41	2	1	0.54386
21	38555	2	2	1		1	116	85	115	86	116	85	157	58	85.5	94	67.4	1.68	2.13	4.3	0.71	15	18	11	5.74	8.5	5.3	6.8	6.16667	23.5304	1	88.7031	1	1	1	2	2.52446	1	41	2	1	0.544586
16	28597	2	2	1	1	1	112	68	115	68	107	63	150.5	59	82	96	71.1	1.21	2.08	4.05	1.76	38	36	25	5.89	7.31	4.8	13.9	8.5	26.0483	1	83.3205	1	2	1	1	9.51293	1	41	2	1	0.54485
17	34896	2	2	1	1	2	124	85	120	87	116	83	165	76.9	90	102	65.2	1.07	2.49	4.09	1.14	8	16	26	4.8	4.5	5.5	10.2	8	28.2461	2	91.8927	1	1	1	2	36.54	2	41	2	1	0.545455
16	26783	2	2	1	1	2	110	78	104	75	108	70	158	63	86.2	96	58.1	1.27	3.78	5.49	1.48	13	15	16	5	6.99	6	7.9	7.16667	25.2363	1	105.011	1	1	1	1	6.79244	1	41	2	1	0.54557
11	16873	2	2	1	1	1	126	79	130	83	133	79	159.9	68.3	87.3	101.7	69.1	1.25	1.18	2.74	0.58	24	33	11	5.29	7.28	4.6	5.9	7.5	26.7131	1	85.9637	1	2	1	2	39.448	2	41	2	1	0.545966
21	36227	2	2	1	1	2	101	74	108	70	104	72	151	49	82.5	92	62.8	1.22	3.16	4.83	1.42	16	11	13	5.69	8.76	5.4	10.4	7	21.4903	1	96.0966	1	1	1	1	7.67376	1	41	2	1	0.546358
2	12394	2	2	1	1	1	108	78	108	75	108	75	159	75	87	112	60.5	1.54	2.51	4.62	1.17	13	20	11	5.3	7.22	5.1	10.9	11	29.6665	2	100.22	1	2	1	1	2.43817	1	41	2	1	0.54717
16	26012	2	2	1	1	1	119	77	121	74	114	76	148	56.5	81	95	55.9	1.54	3.12	5.3	0.83	11	16	10	4.85	6.7	6.1	6.3	9.33333	25.7944	1	109.82	1	2	1	1	11.7347	1	41	2	1	0.547297
11	19219	2	2	3	2	1	121	68	119	71	121	75	166	71	91	94	68.3	1.25	2.55	4.54	1.6	30	21	40	5.3	6.6	6.1	4.8	6.5	25.7657	1	117.545	1	2	1	1	6.77039	1	41	1	1	0.548193
21	39305	2	2	1	1	2	117	71	116	70	115	71	155	66	85	109	57.3	1.55	3.19	5.33	0.58	16	18	20	5.56	7.74	5.8	9.1	8	27.4714	1	106.734	1	1	1	1	4.35835	1	41	2	1	0.548387
11	20604	2	2	1	1	1	120	78	114	74	116	70	155	61	85	94	66.4	1.28	2.65	4.34	1.24	27	25	29	4.7	6.85	5.9	16.4	8.5	25.3902	1	89.9383	1	1	1	1	18.7442	1	41	2	1	0.548387
11	17514	2	2	1	1	2	106	63	96	60	88	62	153	58	84	84	56.3	1.09	2.09	3.44	0.71	12	15	17	4.93	5.99	5.6	6.8	9	24.7768	1	108.953	1	2	1	1	12.4961	1	41	2	1	0.54902
11	21757	2	2	1	1	2	112	62	105	72	109	67	162	67	89	100	63.9	1.16	2.76	4.81	1.96	15	16	15	4.77	4.63	5.2	10.7	6.5	25.5296	1	94.026	1	1	1	1	39.7348	2	41	2	1	0.549383
2	11159	2	1	1	1	2	131	92	127	88	120	88	160.1	60.1	88.1	92.1	52.7	1.36	2.6	4.46	1.11	15	18	35	6.19	11.13	6.7	4.8	10	23.4472	1	117.831	2	2	1	2	11.1378	1	41	2	1	0.550281
16	30401	2	2	1	1	1	122	66	117	73	115	69	154.4	65	85	102	61.7	1.65	2.3	4.41	0.56	16	18	12	4.63	5.94	5.4	6.5	7	27.2658	1	98.0188	1	1	1	1	18.1196	1	41	2	1	0.550518
21	41703	2	2	1	1	2	108	68	108	69	107	68	156	66	86	96	58	1.64	2.64	4.74	1.26	9	17	17	5.27	5.09	6.5	9.7	8.5	27.1203	1	105.279	1	1	1	1	8.03859	1	41	2	1	0.551282
17	34926	2	2	1	1	1	89	65	90	63	96	63	164.9	76.7	91	102	58	1.16	2.36	3.75	0.7	17	17	15	4.8	3.6	5.6	7.1	8	28.2068	2	105.439	1	1	1	1	5.86	1	41	2	1	0.55185
21	41053	2	2	1	1	2	111	52	110	53	115	52	154	55	85	90	62	1.22	2.44	4.48	0.62	19	19	20	5.19	5.44	5.3	5.8	7	23.1911	1	97.3848	1	1	1	1	3.16706	1	41	2	1	0.551948
11	20077	2	2	1	1	2	114	72	114	72	109	67	163	77	90	105	64.4	1.15	1.8	3.4	0.84	120	128	53	4.99	6.9	5.7	14.3	10	28.9811	2	93.4357	1	2	1	1	21.8504	1	41	2	1	0.552147
21	38067	2	2	1	1	1	136	103	133	101	130	100	163	73	90	105	58.1	1.42	4.68	6.38	0.81	16	20	18	4.85	6.68	5.5	11	7.83333	27.4756	1	105.383	1	1	1	2	12.0316	1	41	2	1	0.552147
2	11456	2	2	1	1	1	100	68	113	68	101	67	162	66.5	89.5	100	59.4	1.35	1.86	3.57	1.05	19	19	16	4.7	2.96	5.1	14.7	8	25.3391	1	102.364	1	1	1	1	8.84496	1	41	2	1	0.552469
2	13273	2	2	1	2		152	99	150	88	144	91	152	65	84	98	48.9	1.32	2.91	5.45	1.78	9	15	15	5.8	10.8	5.5	13.7	9	28.1337	2	128.498	1	1	1	2	5.01271	1	41	2	1	0.552632
16	28686	2	2	1	2	1	113	58	116	54	117	56	152.5	58.5	84.3	96.5	51.6	1.61	2.94	4.84	0.5	23	22	14	6.38	4.16	5.5	8.7	8.5	25.1545	1	120.54	1	2	1	1	9.0652	1	41	2	1	0.552787
2	13083	2	2	1	1	1	155	95	141	84	133	85	150	59.5	83	101	66.2	0.99	1.98	5.07	6.28	15	18	54	6.09	6.9	5	14.6	7.5	26.4444	1	90.5955	1	2	1	2	0.911096	1	41	2	1	0.553333
21	43566	2	2	1	1	1	158	88	157	87	156	86	159	79	88	99	59.7	1.27	2.98	4.84	1.73	11	14	33	6.91	9.78	5.4	15.1	8	31.2488	2	101.852	1	1	1	2	16.4486	1	41	2	1	0.553459
21	38141	2	2	1	1	1	108	64	108	64	108	64	168	78	93	100	71.5	0.88	2.69	5.21	4.01	61	48	66	5.59	5.91	5.7	10.9	7	27.6361	1	111.322	1	1	1	1	26.2115	1	41	1	1	0.553571
21	42730	2	2	1	1	1	111	74	111	73	112	74	157	53	87	96	61.7	1.67	2.07	4.31	0.99	7	15	22	5.42	8.36	5.4	5.4	9	21.5019	1	98.0882	1	1	1	1	22.417	1	41	2	1	0.55414
21	36797	2	2	1	1	1	99	63	102	60	102	61	157	65	87	100	55.5	1.26	2.12	4.15	0.73	16	19	18	5.8	8.13	5.6	16.1	7.38333	26.3702	1	111.022	1	2	1	1	22.6006	1	41	2	1	0.55414
16	28765	2	2	3	3	1	141	102	148	91	156	97	167.5	84	93	115	65.4	1.14	3.41	5.82	4.21	38	28	53	5.69	9.65	5.2	18.7	10.5	29.9399	2	91.6673	1	2	1	2	47.311	2	41	2	1	0.555224
21	42114	2	2	1	1	1	133	82	130	80	130	80	174.5	72	97	99	75.3	1.04	3.45	5.45	1.86	14	20	19	4.47	3.52	5.5	5.2	8	23.6451	1	104.809	1	1	1	2	4.36941	1	41	1	1	0.555874
5	16310	2	2	1	1	1	127	85	130	85	130	85	156.5	59	87	93	57.4	1.37	3.76	5.62	1.5	15	19	32	6.57	6.73	5.2	12.1	8	24.0893	1	106.844	1	1	1	2	44.2643	2	41	2	1	0.555911
2	11509	2	2	1	1	1	107	69	105	70	107	69	151	60	84	96	48.6	1.53	2.64	4.61	0.62	9	14	15	4.85	8.44	6	9.6	7	26.3146	1	129.193	1	1	1	1	33.5102	2	41	2	1	0.556291
2	13081	2	2	1	1	2	122	79	120	79	115	76	161.5	67.5	90	102	56.9	0.89	1.89	3.71	2.89	19	20	24	5.78	11.3	4.9	8	9	25.8797	1	107.56	2	1	1	1	2.28966	1	41	2	1	0.557276
21	42477	2	2	1	2	1	111	66	112	67	111	66	161.5	72	90	102	62.9	0.97	1.58	3.96	2.85	20	23	37	6.53	7.99	5.7	8.5	8	27.605	1	96.1634	1	1	1	1	12.9092	1	41	2	1	0.557276
17	31849	2	2	1	1	1	137	91	137	89	138	91	166.1	76	93	95	83.8	1.28	3.38	4.9	1.49	22	18	32	18.8	6.2	5.3	11.4	11	27.547	1	92.9778	2	1	1	2	4.12	1	41	1	1	0.559904
2	11388	2	2	1	1	2	93	64	92	63	104	62	150	58	84	93	51.4	1.37	2.6	4.32	0.87	10	15	8	5.53	4.56	5.8	7	8	25.7778	1	121.025	1	1	1	1	6.7427	1	41	2	1	0.56
13	24556	2	2	2	2	2	110	70	110	70	110	70	173	80	97	100	52	0.54	1.36	2.84	2.53	9	13	21	4.8	8.16	5.4	5.2	10	26.7299	1	161.049	1	1	1	1	5.62572	1	41	1	1	0.560694
21	35750	2	2	1	1	2	105	66	104	70	103	68	162	78	91	106	63.3	0.84	2.99	4.57	1.46	19	19	22	5.59	9.24	5.3	32.8	7.5	29.7211	2	95.0338	1	1	1	1	3.34392	1	41	2	1	0.561728
21	40487	2	2	1	2	2	161	101	160	100	161	101	165.5	86	93	108	55.7	1.23	3.37	5.27	1.17	19	18	23	6.23	9.9	5.2	19.5	8	31.398	2	110.461	1	1	1	2	23.6436	1	41	2	1	0.561934
21	35839	2	2	3	2	2	163	96	149	93	147	87	172	86	97	103	70.3	0.81	2.48	4	2.34	21	18	24	7.52	15.71	6.1	9.8	8	29.0698	2	113.785	2	1	1	2	14.0706	1	41	1	1	0.563953
21	39805	2	2	3	2	1	128	77	128	77	137	86	177	98	100	118	65.3	0.98	4.1	6.37	3.91	38	26	40	5.4	4.99	5.7	19.6	6.5	31.2809	2	123.573	1	1	1	2	3.46771	1	41	1	1	0.564972
5	15787	2	2	1	2	1	132	85	130	84	132	84	175	82	99	107	89.8	1.01	2.9	5.61	3.27	35	37	43	5.38	6.63	5.2	11.4	7	26.7755	1	85.8857	1	1	1	2	16.0162	1	41	1	1	0.565714
5	15264	2	2	1	2	1	167	70	106	71	109	68	157	66	88.9	99	52.7	0.87	2.26	3.58	0.96	8	10	10	4.56	4.06	4.7	6.7	7	26.7759	1	117.735	1	1	1	1	26.5616	1	41	2	1	0.566242
2	14555	2	2	1	2	1	99	67	100	60	102	62	157	64	89	94	58.1	1.86	3.22	5.03	0.73	16	17	43	5.9	6.78	6.4		8.5	25.9645	1	105.407	1	1	1	1	4.49661	1	41	2	1	0.566879
11	24018	2	2	1	1	1	110	71	117	72	111	66	153	59	87	91	53.2	1.26	2.02	3.58	0.98	191	91	70	4.69	5.1	6.2	6.1	8	25.204	1	116.303	1	1	1	1	13.2449	1	41	2	1	0.568627
21	42413	1	2	1	1	1	115	69	115	68	116	69	163.5	66	93	103	63.1	0.95	1.92	3.44	1.05	20	20	57	6.24	6.42	5.8	5.2	7.5	24.6893	1	95.7379	1	1	1	1	6.01111	1	41	2	1	0.568807
16	27340	2	2	1	1	1	98	63	98	64	91	63	151	50.2	86	93	56.4	1.12	2.8	4.47	0.98	24	31	24	4.42	4.83	5.4	7	7.33333	22.0166	1	109.055	1	2	1	1	12573.6	2	41	2	2	0.569536
21	43563	2	2	1	1	2	142	99	140	92	138	90	172	83	98	104	75	0.82	1.29	4.04	6.2	42	23	27	7.56	7.82	5.5	13.8	8	28.0557	2	105.412	2	1	1	2	29.8991	1	41	1	1	0.569767
11	18171	2	2	1	1	2	119	85	115	83	115	83	149	58	85	99	65.5	1.22	2.24	4.07	1.81	10	15	24	5.63	6.4	6.3	11.8	7	26.1249	1	91.4193	1	1	1	2	14.2789	1	41	2	1	0.57047
2	10072	2	2	3	2	1	134	100	122	100	133	101	167.1	70.1	95.4	103.5	80.4	0.99	2.93	4.41	1.4	18	15	17	4.91	7.96	6.4	13.7	8	25.1053	1	97.5009	1	1	1	2	6.09052	1	41	1	1	0.570916
16	29029	2	2	1	2	1	115	72	116	71	118	70	155.6	75	89	120	67	1.24	2.96	4.57	0.74	18	23	15	5.12	5.58	5.9	11.7	8	30.9772	2	89.3809	1	1	1	1	7.22602	1	41	2	1	0.571979
11	19525	2	2	3	1	2	113	78	117	81	114	80	166	68	95	100	57.9	0.97	2.45	4.03	1.38	7	21	35	4.8	5.2	5.5	12.4	8	24.677	1	105.331	1	1	1	1	6.94774	1	41	2	1	0.572289
11	19365	2	2	3	3	1	128	87	120	81	123	80	169	78	97	102	70.7	1.43	2.59	4.72	2.76	37	51	136	6.1	8.1	5.6	7.3	8	27.31	1	113.063	1	1	1	2	7.55211	1	41	1	1	0.573964
21	43476	2	2	1	1	1	117	68	117	67	117	66	162	89	93	110	64.5	1.28	2.6	4.18	0.52	15	18	14	5.65	6.95	5.5	5.3	6	33.9125	2	93.1798	1	1	1	1	4.77466	1	41	2	1	0.574074
21	36325	1	2	1	2	1	152	86	140	79	141	78	162	76	93	106	60.9	1.14	3.28	5.56	1.36	18	15	28	7.79	11.251	6.1	26.3	9	28.959	2	99.6662	2	1	1	2	45.2011	2	41	2	1	0.574074
16	29702	2	2	1	2	1	117	82	112	73	122	74	174.1	87	100	106	96.9	0.83	3.2	4.92	1.46	17	18	28	5.93	5.61	5.7	8.7	7	28.7026	2	78.5365	1	1	1	1	7.89982	1	41	1	1	0.574383
5	15045	2	2	2	1	1	139	92	138	90	130	90	170.2	81.1	97.8	103.1	105.1	0.81	2.21	5.79	8.27	19	19	6	5.61	3.72	5.2	10.9	10	27.9964	1	71.4649	1	2	1	2	76.1187	2	41	1	1	0.574618
16	25443	2	2	1	1	1	115	82	116	84	122	86	156.5	75.5	90	102	61.9	1.07	3.25	5.05	2.46	23	26	22	5.90244	8.85366	5.7	14.2	10	30.8261	2	97.9571	1	1	1	2	5.20801	1	41	2	1	0.57508
21	39018	2	2	1	1	1	136	92	136	92	136	92	156.5	72	90	100	59.7	1.17	2.56	4.03	0.95	53	44	49	5.54	8.2	5.6	12.5	6.5	29.3971	2	101.994	1	1	1	2	8.57893	1	41	2	1	0.57508
21	42944	2	2	1	2	2	130	80	131	82	132	83	165	72	95	102	57.4	1.68	2.4	4.58	0.78	13	14	17	4.96	10.29	5.4	12.4	8	26.4463	1	106.773	1	1	1	2	12.9883	1	41	2	1	0.575758
21	40984	2	2	3	3	2	120	70	121	70	124	70	163	76	94	102	71	1.87	3.37	6.2	1.37	14	14	47	12.2	16.48	5.7	6.5	10.1667	28.6048	2	112.218	2	2	1	1	3.74235	1	41	1	1	0.576687
2	14659	2	2		2	1	118	75	109	71	104	74	161	65	93	98	85.5	1.33	3.38	4.91	1.39	32	39	21	4.82	7.03	5.6	2.9	8	25.0762	1	90.7428	1	1	1	1	2.38026	1	41	1	1	0.57764
5	15174	2	2	1	1	1	107	69	105	71	101	68	147	50	85	91.8	40.7	1.1	1.98	3.43	0.62	9	15	10	4.73	4.22	4.9	8.4	9.5	23.1385	1	158.645	1	2	1	1	17.4633	1	41	2	1	0.578231
21	43193	2	2	1	2	1	160	90	160	91	160	88	169	75.1	98	110	82.8	0.83	2.14	4.29	3.28	17	22	30	5.61	3.54	5.5	14.9	7	26.2946	1	94.0278	1	1	1	2	5.97706	1	41	1	1	0.579882
11	24004	2	2	1	1	2	106	69	112	74	108	69	160	79	93	97	51	1.37	1.76	3.49	1.18	25	21	39	4.51	7.5	5.5	13.7	8	30.8594	2	122.121	1	1	1	1	5.94353	1	41	2	1	0.58125
16	29027	2	2	1	1	1	120	78	119	75	120	76	156.5	62	91	106	74.2	1.62	3.89	6.07	1.31	23	24	27	5.29	7.5	5.6	6.9	9.5	25.3141	1	79.1043	1	1	1	2	56.4039	2	41	2	1	0.58147
13	25196	2	2	1	1	2	120	90	120	88	122	88	154.5	59.5	90	101	52	1.41	4.35	6.37	1.37	13	14	20	5.27	8.77	5.6	6.9	9	24.9264	1	119.247	1	1	1	2	12.6	1	41	2	1	0.582524
2	11199	2	2	1	1	2	137	80	129	81	130	80	153.2	62.5	89.3	103.1	50.3	1	2.26	3.74	1.48	22	22	15	5.93	11.4	5.9	14.7	10.1667	26.6295	1	124.46	2	2	1	2	11.4088	1	41	2	1	0.582898
21	43207	2	2	1	1	1	136	78	132	80	130	76	168	76	98	110	61.9	0.9	1.91	4.01	3.52	28	21	24	5.33	6.04	6	15.3	6	26.9274	1	97.8697	1	1	1	2	4.6054	1	41	2	1	0.583333
2	13987	2	2	3	3	1	122	87	118	85	122	90	166	69	97	96	77.2	1.17	2.64	5.18	2.05	53	38	119	5	6.59	4.6		8	25.0399	1	102.283	1	2	1	2	33.5761	2	41	1	1	0.584337
2	14191	2	2	3	2	1	111	65	104	63	106	61	164	77.5	96	102	68.1	1.2	4.72	6.59	2.24	19	21	32	5.14	7.45	5.8		9.5	28.8147	2	117.843	1	1	1	1	4.01536	1	41	1	1	0.585366
16	26377	2	2	1	1	1	127	83	120	82	115	88	157	64	92	101	56.3	1.22	4.16	6.26	1.9	10	14	18	6.13	7.8	5.4	9.3	9.5	25.9645	1	108.817	1	1	1	2	8.52033	1	41	2	1	0.585987
11	23520	2	2	1	2	1	134	76	137	82	142	78	160	71	94	99	101.2	1.12	2.82	4.14	1.01	69	48	14	4.66	6.7	5.7	12.1	5.5	27.7344	1	74.7515	1	1	1	2	12.0286	1	41	1	1	0.5875
13	25001	2	2	3	1	2	146	99	143	96	139	94	165.1	71.9	97	103	82.9	0.89	2.2	4.19	3.03	18	18	26	6	10.2	5.5	10.1	9.33333	26.3776	1	94.1347	1	2	1	2	2.48857	1	41	1	1	0.587523
21	42648	2	2	1	1	1	116	74	120	78	118	75	166.5	83	98	111	68.2	1.81	1.55	3.86	0.95	13	19	13	5.11	5.95	5	5.7	9	29.9398	2	87.3942	1	1	1	1	2.08877	1	41	2	1	0.588589
13	25067	2	2	1	2	2	109	75	110	77	108	76	163	75.9	96	99	81.1	1.29	2.95	4.58	0.96	29	22	41	6.57	8.03	6	7.5	8.5	28.5671	2	96.6085	1	2	1	1	5.19618	1	41	1	1	0.588957
17	31352	2	2	1	2	1	179	111	173	105	174	102	160.6	74.7	95	100	72.9	0.97	3.58	5.4	1.5	22	18	87	4.8	6.1	5.7	12.8	8	28.9621	2	109.081	1	1	1	2	41.8	2	41	1	1	0.591532
21	40555	2	2	1	1	1	130	80	130	97	130	100	152	63	90	85	54.7	1.45	3.23	4.82	1.55	58	41	155	4.93	6.74	5.2	8.7	9	27.268	1	112.461	1	1	1	2	4.89836	1	41	2	1	0.592105
21	41701	2	2	1	2	1	119	76	118	76	119	77	157	65	93	100	56.8	1.2	2.96	4.98	1.49	9	17	11	5.5	6.52	5.9	7.3	7.83333	26.3702	1	108.06	1	1	1	1	4.3709	1	41	2	1	0.592357
21	41778	2	2	1	1	2	131	81	132	83	133	83	156	69.5	93	100	63	1.11	2.09	3.78	1.23	52	63	47	7.64	15.69	6.6	13.9	8	28.5585	2	95.6006	2	1	1	2	3.18375	1	41	2	1	0.596154
21	38320	2	2	3	2	1	147	112	145	110	143	108	159	71	95	103	71.8	0.99	1.39	3.43	2.54	15	23	44	5.25	6.43	5	6.6	8	28.0843	2	111.052	1	1	1	2	3.53661	1	41	1	1	0.597484
21	42748	2	2	1	1	1	124	85	125	84	124	85	150.5	50	90	93	53.8	2.18	2.9	5.28	0.45	12	18	12	5.33	4.83	5.3	9	8.5	22.0748	1	115.077	1	1	1	2	11.2569	1	41	2	1	0.598007
17	32985	2	2	1	1	1	161	100	144	96	141	96	156.9	82.7	94	107	57	1.17	2.75	4.42	0.9	43	26	12	4.8	5	5.6	22.1	7.5	33.5938	2	107.269	1	1	1	2	16.51	1	41	2	1	0.599108
5	15030	2	2	1	1	1	154	99	155	95	160	90	151	65.3	90.5	100	69.8	1.97	5.15	7.88	1.84	15	20	27	6.23	5.26	4.7	9.4	9	28.6391	2	85.0353	1	1	1	2	1230.13	2	41	2	2	0.599338
11	18961	2	2	3	1	1	117	72	107	70	114	65	160	69.5	96	100	63.7	1.06	2.13	4.8	5.48	21	23	46	5.5	6.8	6	12	9	27.1484	1	127.736	1	2	1	1	18.4508	1	41	1	1	0.6
21	42162	2	2	1	2	1	123	83	125	80	125	80	171.5	84	103	111	68.1	1.47	3.19	5.43	0.91	29	30	36	6.71	8.51	5.7	18.4	8	28.5595	2	118.241	1	1	1	2	62.8096	2	41	1	1	0.600583
21	39058	2	2	1	1	1	168	98	164	94	166	96	158	72	95	100	60.2	0.94	2.47	4.26	1.13	11	15	12	5.56	6.32	5.8	10	8	28.8415	2	101.127	1	1	1	2	10.3727	1	41	2	1	0.601266
21	43046	2	2	3	1	2	105	60	105	60	100	62	158	59	95	102	62.6	1.35	1.14	3.15	1.05	8	13	12	5.11	6.7	5.5	7.9	9.5	23.634	1	96.5053	1	1	1	1	5.11412	1	41	2	1	0.601266
16	29939	2	2	1	1	2	120	79	111	74	109	69	155	69	93.5	106	64.5	1.49	2.1	4.47	0.86	23	23	33	5.99	5.53	6	9.6	9	28.7201	2	93.3792	1	2	1	1	5.55079	1	41	2	1	0.603226
21	36563	2	2	1	1	2	163	97	160	96	161	95	159	79	96	113	58	1.41	2.16	4.02	0.82	26	25	20	5.23	7.97	5	12.3	7	31.2488	2	105.247	1	1	1	2	5.69963	1	41	2	1	0.603774
11	17021	2	2	3	1	1	133	90	124	78	125	78	166.5	87	101	105	70.4	0.76	1.24	2.88	3.42	14	12	54	6.53	9.43	6.4	15.4	8.5	31.3827	2	113.42	1	1	1	2	54.0236	2	41	1	1	0.606607
5	15485	2	2	2	2	1	117	75	116	74	117	74	161.5	77	98	103	69.2	1.42	3.62	5.24	1.21	32	29	58	4.62	6.53	5.2	21.2	7.5	29.522	2	116.084	1	1	1	1	19.116	1	41	1	1	0.606811
13	24664	2	2	3	3	2	132	90	126	90	130	88	163.5	80.5	99.5	103.5	64.7	0.94	2.61	4.62	3.16	44	30	55	6.34	9.36	5.7	10.6	9	30.1134	2	125.05	1	2	1	2	49.4	2	41	1	1	0.608563
21	43204	2	2	3	3	1	148	99	148	98	147	99	174	93	106	110	66.6	1.19	2.64	5.36	4.02	64	39	430	5.76	5.81	5.5	19.4	9	30.7174	2	121.172	1	1	1	2	9.96979	1	41	1	1	0.609195
21	42213	2	2	1	2	1	124	81	124	81	124	81	157	58	96	108	50.3	1.35	3.06	4.8	0.74	17	15	18	4.44	3.93	5.8	4.3	7.5	23.5304	1	124.247	1	1	1	2	9.29131	1	41	2	1	0.611465
16	27581	2	2	1	2	1	140	83	140	89	130	81	176.5	106.5	108	102	94.4	0.85	2.1	6.24	10.85	27	27	51	5.27	6.83	6.7	25	5.5	34.1869	2	81.1129	1	1	1	2	4.38284	1	41	1	1	0.611898
21	42056	2	2	1	1	2	122	83	120	84	122	82	160	71	98	106	54.4	1.58	3.14	5.13	1.19	9	16	21	5.27	7.05	5.4	8.7	7	27.7344	1	113.703	1	1	1	2	4.98964	1	41	2	1	0.6125
21	41966	2	2	1	1	1	108	67	107	68	106	66	156	72	96	106	55.9	1.05	2.44	4.28	1.69	22	26	16	5.19	5.42	5.8	8	8.5	29.5858	2	109.764	1	1	1	1	3.11648	1	41	2	1	0.615385
2	14406	2	2	1	1	2	89	67	83	61	78	59	150	67.5	93	104	72.8	1.6	4.98	6.89	1.01	14	30	19	5.38	6.54	5.7		11	30	2	81.2127	1	1	1	1	4.60912	1	41	2	1	0.62
21	43034	2	2	1	1	2	132	75	130	80	135	75	166	77	103	110	63.8	1.04	2.45	4.81	3.67	23	16	79	8.78	9.99	6	25.4	9.5	27.9431	1	94.5984	2	1	1	2	6.98812	1	41	2	1	0.620482
21	41523	2	2	1	1	2	140	89	140	88	140	89	167	95	104	102	57.1	0.65	1.73	3.01	2.14	28	18	49	6.01	6.9	5.8	25.6	9	34.0636	2	144.385	1	1	1	2	11.2673	1	41	1	1	0.622754
11	23339	2	2	2	2	2	115	79	127	76	122	76	162	81	101	107	105.4	1.23	3.84	5.72	1.89	17	16	35	4.47	5.1	5.3	8.1	10	30.8642	2	52.8387	1	1	2	1	10.7541	1	41	2	1	0.623457
2	14547	2	2	1	1	2	157	89	150	90	156	82	156	75	98	104	43.3	0.61	1.5	2.66	1.81	46	47	82	4.89	8.39	5.5		8	30.8185	2	147.374	1	1	1	2	6.43998	1	41	2	1	0.628205
17	31920	2	2	1	1	2	115	73	105	71	110	71	154.3	75.6	97	104	52.6	1.22	2.46	4.54	1.99	16	14	14	5.3	7.5	5.6	9.1	9.75	31.7534	2	117.779	1	2	1	1	10.93	1	41	2	1	0.628645
21	42233	2	2	1	2	1	121	84	120	83	121	82	163.5	75	103	105	54.1	1.51	2.67	4.72	0.65	16	18	15	4.18	5.68	5.8	4.2	9	28.056	2	114.183	1	1	1	2	4.22043	1	41	2	1	0.629969
21	41571	2	2	1	1	1	113	73	113	72	114	71	157	70	99	101	49.9	0.75	1.74	2.84	1.28	6	19	16	5.41	6	5.4	11.4	8	28.3987	2	125.2	1	1	1	1	6.63009	1	41	2	1	0.630573
2	13784	2	2	1	1	2	154	93	142	90	146	91	176.5	105	112	116	65.8	0.92	2.64	6.01	8.12	61	51	130	5.77	7.3	5.9		10	33.7054	2	122.55	1	1	1	2	67.5029	2	41	1	1	0.634561
13	24312	2	2	2	2	2	142	102	140	100	136	96	171.5	95.8	109	112	54	0.66	0.87	1.94	1.33	18	10	47	6.45	10.13	5.5	12.5	8.5	32.5715	2	153.914	1	2	1	2	2.92188	1	41	1	1	0.635569
21	36477	2	2	1	1	1	158	108	143	104	145	105	156	77	100	108	54.7	1.34	3.91	6.11	1.61	71	52	19	6.02	8.54	5.8	12.8	9	31.6404	2	112.618	1	2	1	2	14.5105	1	41	2	1	0.641026
21	35983	2	1	1	2	2	125	68	121	72	123	70	160.5	73	105	107	65	1.05	5.49	7.06	1.74	37	42	14	8.61	23.5	11.1	10.4	9	28.3382	2	92.2964	2	2	1	2	46.729	2	41	2	1	0.654206
21	41711	2	2	1	1	2	143	88	143	87	144	86	155.5	72	103	103	50.8	1.64	3.9	5.72	0.97	42	34	194	6.09	7.45	6.4	10.4	9	29.7764	2	122.478	1	1	1	2	10.116	1	41	2	1	0.662379
13	25256	2	2	1	1	2	138	105	142	109	140	106	153	70	102	104	59.1	1.32	3.68	6.13	2.35	15	22	31	5.79	8.62	5.7	27	11	29.903	2	102.865	1	2	1	2	4.72517	1	41	2	1	0.666667
21	41762	2	2	1	3	2	127	78	126	76	125	77	165	81	110	110	66.1	1.52	2.54	4.15	0.69	21	26	30	5.99	6.67	5.3	7.9	7	29.7521	2	121.993	1	1	1	1	3.2115	1	41	1	1	0.666667
13	25176	2	2	3	2	2	105	56	107	57	106	57	166	95.4	111.3	109.6	75.8	1.16	2.45	4.28	1.17	28	29	22	5.27	6.32	6	8.4	10	34.6204	2	104.503	1	2	1	1	6.27401	1	41	1	1	0.670482
21	41585	2	2		1	2	153	82	152	81	153	80	153	70	104	112	47.1	1.01	2.85	3.99	0.99	8	12	19	5.47	6.33	6	14.6	4.5	29.903	2	133.747	1	1	1	2	3.82759	1	41	2	1	0.679739
13	24838	2	2	1	1	1	122	61	120	60	120	60	123.6	59	85.5	97	40.3	1.04	1.94	3.25	0.77	13	12	57	11.35	19.28	8.6	7.1	7.5	38.6202	2	160.675	2	2	1	1	6.22618	1	41	2	1	0.691748
13	24701	2	2	1	1	1	131	91	136	92	134	90	152.5	80.7	106	114	54.7	1.13	6.4	8.55	2	11	15	21	6.67	13.56	7.2	18.9	8	34.7003	2	112.863	2	1	1	2	11.3164	1	41	2	1	0.695082
11	23002	2	2	1	1	2	113	70	117	82	103	68	164	47.5	59	80	66.5	1.53	1.81	3.68	0.86	17	22	12	6.06	5	5.2	3.3	8.5	17.6606	1	89.5802	1	2	1	1	20.8024	1	42	2	1	0.359756
16	29808	2	2	1	1	2	127	70	123	72	129	76	158.5	43.5	60	79	65.8	1.38	2.05	3.92	0.59	8	16	15	4.8	6.22	5	5	8	17.3153	1	90.4508	1	1	1	1	10.1855	1	42	2	1	0.378549
11	17776	2	2	1	1	1	108	73	104	73	102	59	160	45	61	89	58.1	1.15	1.16	2.73	0.83	20	21	8	4.95	7.74	5.8	7	8	17.5781	1	104.642	1	2	1	1	57.9738	2	42	2	1	0.38125
5	14985	2	2	3	2	1	114	65	115	60	110	70	166	53.9	63.9	82.9	47.8	0.77	1.67	2.64	0.69	8	11	11	6.49	9.13	5.1	5.3	9	19.5602	1	176.752	1	2	1	1	4.33656	1	42	1	1	0.38494
16	25455	2	2	1	2	2	84	54	77	45	96	54	158.5	45	61.5	79	70.6	1.36	1.57	3.24	0.73	124	13	13	4.96341	7.2	5.4	4.7	8.5	17.9124	1	83.4939	1	1	1	1	9.95528	1	42	2	1	0.388013
16	27117	2	2	1	2	1	92	64	102	64	93	61	154.4	46.5	60	88	87	1.52	2.65	4.55	1.26	12	16	21	4.77	5.72	5.9	4.1	7.5	19.5056	1	88.4358	1	1	1	1	78.7612	2	42	1	1	0.388601
11	20795	2	2	1	2	1	99	64	107	68	104	67	164	48	65	87	73.9	1.78	2.89	4.98	0.95	13	23	12	4.35	4.07	5.6	5.9	8	17.8465	1	79.3838	1	1	1	1	21.6514	1	42	2	1	0.396341
5	14991	2	2	3	1	1	100	58	100	60	100	70	163.3	48.9	64.8	80.2	38.7	0.42	1.01	1.66	0.4	8	10	6	5.37	7.03	4.6	1.9	7.5	18.3373	1	225.212	1	2	1	1	2.80484	1	42	1	1	0.396816
2	10954	2	2	1	2	1	131	84	118	78	122	75	150	49.2	60	72	48.3	1.21	1.47	3.05	0.73	8	16	5	4.53	6.24	5.7	1.9	6	21.8667	1	129.459	1	1	1	1	28.6297	1	42	2	1	0.4
11	22133	2	2	1	1	1	108	58	109	54	113	56	161	52	65	86	65.6	1.14	1.46	3.12	0.99	9	13	16	5.44	5.39	5.2	6.9	8.5	20.061	1	91.1389	1	2	1	1	9.6711	1	42	2	1	0.403727
11	18738	2	2	1	1	1	104	74	96	67	103	73	165	52	67	90	63.4	0.99	2.48	4.35	1.33	6	15	8	5.6	5.2	5.8	4.7	8.5	19.1001	1	94.514	1	1	1	1	28.0667	1	42	2	1	0.406061
2	10430	2	2	1	1	1	115	76	115	75	120	77	153	45	62.2	64.8	54.9	1.09	1.78	3.18	0.7	19	26	10	5.79	6.96	5.6	3.7	8	19.2234	1	111.681	1	1	1	1	45.0342	2	42	2	1	0.406536
16	27854	2	2	1	1	1	130	80	125	79	123	76	162	80	66	85	64.5	1.34	3.01	5.67	2.73	20	26	18	5.82	5.99	5.5	6.6	9	30.4832	2	92.6817	1	1	1	1	2.99818	1	42	2	1	0.407407
11	21684	2	2	3	1	2	124	75	128	74	127	75	179	56	73	93	59.8	2.11	2.13	5.12	1.45	13	41	49	4.39	13.4	5.2	1.8	9.5	17.4776	1	136.361	2	2	1	1	9.84908	1	42	1	1	0.407821
11	20056	2	2	1	1	2	111	70	107	71	107	72	159	47	65	86	58.1	1.92	1.78	4.07	0.58	19	27	7	4.82	5.64	5.7	7.3	8	18.591	1	104.629	1	1	1	1	24.5583	1	42	2	1	0.408805
11	16913	2	2	3	3	1	106	73	118	64	109	73	174	55	71.2	87.7	63.9	1.18	2.24	3.6	0.69	9	16	18	5.49	7.52	5.3	3.1	9.5	18.1662	1	126.658	1	2	1	1	11.2136	1	42	1	1	0.409195
5	14828	1	2	1	1	1	105	66	107	73	117	79	148	43.5	61	81	60.4	1.15	2.94	4.94	1.69	9	14	6	4.84	5.97	5.9	3.7	8	19.8594	1	100.016	1	1	1	1	1.62745	1	42	2	1	0.412162
16	27249	2	2	1	2	1	146	106	149	96	140	93	160	48	66	87	68.2	1.72	4.97	7.18	1.35	9	16	15	5.19	6.58	5.5	2.9	8.5	18.75	1	87.1343	1	1	1	2	5.1189	1	42	2	1	0.4125
11	17439	2	2	1	1	2	126	70	114	66	121	65	163	52.5	67.6	90	54	0.85	1.51	3.15	1	10	16	10	5.37	6.15	5.7	6.4	6.5	19.7599	1	113.79	1	1	1	1	0.0198303	1	42	2	1	0.414724
16	29982	2	1	1	1	1	143	89	138	86	141	82	149	37	62	77	98.9	0.78	2.03	4.29	4.23	24	32	37	9.69	18.66	7.8	5	7	16.6659	1	76.4966	2	1	1	2	5.0769	1	42	1	1	0.416107
16	28675	2	2	1	1	1	104	62	102	61	106	59	163	55	68	88	61.7	1.79	3.66	5.93	1.41	9	15	16	5.62	6.5	6.1	6.6	8	20.7008	1	97.4155	1	1	1	1	5.1833	1	42	2	1	0.417178
5	14965	2	2	3	2	1	102	60	108	64	112	70	162	67	68	90	74.3	0.72	1.41	4.04	5.78	17	27	69	5.86	5.66	5.5	7.9	7	25.5296	1	106.389	1	2	1	1	2.41125	1	42	1	1	0.419753
16	25525	2	2	3	2	2	112	75	117	75	104	74	159	45	67	82	64.8	1	1.52	2.84	0.81	6	15	16	6.088	11.984	4.7	4.5	8.5	17.7999	1	124.6	2	1	1	1	5.85632	1	42	1	1	0.421384
2	10000	2	2	3	2	1	127	89	121	82	121	81	167	55	70.5	90.5	68.5	1.55	1.8	3.8	0.93	9	15	14	4.66	6.39	5.6	2.2	8	19.721	1	116.523	1	1	1	2	9.96551	1	42	1	1	0.422156
2	10586	2	2	1	1	2	108	74	104	72	100	70	158	45	67	75	37.2	1.04	1.05	2.47	0.45	6	10	5	5.42	6.97	5	9.4	8	18.026	1	175.168	1	1	1	1	1.38575	1	42	2	1	0.424051
11	17802	2	2	1	2	1	100	65	107	73	102	63	159	41	67.5	87.5	46.3	0.83	2.21	3.51	0.79	19	23	8	5.48	8.03	5.5	4.6	9.5	16.2177	1	136.001	1	2	1	1	112.522	2	42	2	1	0.424528
5	16355	2	2	1	1	2	101	72	100	75	100	75	164	57	70	90	63.9	2.08	1.68	4.17	1.39	14	27	22	4.82	4.32	5.3	5.4	10	21.1927	1	93.6295	1	2	1	1	24.5463	1	42	2	1	0.426829
21	42798	2	2	1	1	2	109	61	109	61	108	60	164	55	70	90	57.9	1.16	2.97	4.56	0.49	12	17	18	5.39	5.23	5	6.3	8	20.4491	1	104.88	1	1	1	1	4.04502	1	42	2	1	0.426829
21	43485	2	2	1	1	2	119	77	120	78	122	72	163	59	70	90	60.8	2.29	3.09	5.6	0.52	10	14	15	5.26	6.03	5.7	5.6	8	22.2063	1	99.3568	1	1	1	1	5.93981	1	42	2	1	0.429448
2	11432	2	2	1	1	2	99	65	104	60	102	62	139.5	35.5	60	72.5	57.6	1.69	3.17	5.23	0.8	13	21	13	4.62	5.93	5.9	3.4	9	18.2423	1	105.69	1	2	1	1	8.22623	1	42	2	1	0.430108
5	15098	2	2	1	2	1	170	110	168	105	156	98	162.2	53	69.8	92	60.9	1.24	2.28	4.43	0.81	13	18	20	4.74	5.77	4.2	5.7	8	20.1453	1	99.0777	1	2	1	2	733.955	2	42	2	2	0.430333
24	43681	2	2	1	1	2	115	95	115	95	115	95	151	46	65	84	59.5	1.9	1.98	4.23	0.6	10	15	11	5.2	8.03	5.5	4.9	8	20.1746	1	101.667	1	1	1	2	2.21836	1	42	2	1	0.430464
11	22480	2	2	1	1	1	121	62	117	54	112	53	157.5	52	68	84	61.9	1.64	1.84	3.96	0.77	27	36	17	4.38	5.75	5.4	3.1	7	20.9625	1	97.4373	1	1	1	1	11.1295	1	42	2	1	0.431746
21	43540	2	2	1	1	1	130	86	130	85	131	84	163	58	71	87	49.9	1.49	2.28	4.21	0.91	16	19	17	4.96	5.03	5	4.4	7	21.83	1	124.769	1	1	1	2	5.07614	1	42	2	1	0.435583
16	27909	2	2	1	2	1	127	84	122	78	128	80	163.6	53.5	71.4	90.5	78.3	1.26	3.52	5.08	0.8	11	18	12	4.19	4.5	4.7	1.8	9.83333	19.9888	1	99.9882	1	2	1	2	24.5662	1	42	1	1	0.43643
24	43831	2	2	1	1	2	111	68	123	69	120	69	155	49	68	85	64.9	1.74	2.82	5.02	0.68	12	18	12	5.85	5.1	5.6	5.1	10	20.3954	1	92.228	1	1	1	1	14.3067	1	42	2	1	0.43871
2	13353	2	2			2	110	65	98	61	97	61	157	45	69	87	43.7	0.88	1.55	3	0.45	6	12	9	4.91	5.87	5.2	3	9	18.2563	1	145.488	1	1	1	1	6.13861	1	42	2	1	0.43949
5	14901	2	2	3	1	1	144	85	145	88	143	83	172.1	68.8	75.8	81.5	70.5	0.8	2.2	3.42	0.76	8	8	36	5.2	6.11	5.1	4.3	9.33333	23.2288	1	112.791	1	2	1	2	1.0858	1	42	1	1	0.440442
16	29650	2	2	1	1	2	122	67	118	76	118	75	163.4	58	72	84	69.6	1.33	2.5	4.45	0.75	8	14	9	6.12	6.05	5.7	5.5	8	21.7232	1	84.785	1	1	1	1	19.5423	1	42	2	1	0.440636
2	13772	1	2	1	3	2	99	64	96	62	98	66	152	45	67	86	61.2	2.16	2.33	5.07	0.76	12	19	13	4.48	4.18	5.1		12	19.4771	1	98.4879	1	1	1	1	7.16357	1	42	2	1	0.440789
11	23114	2	2	1	1	1	115	75	114	71	111	72	163	59	72	92	71.9	1.52	3.8	5.85	0.99	13	20	15	5.18	5.2	5.9	6.9	10	22.2063	1	81.8022	1	1	1	1	13.7603	1	42	2	1	0.441718
5	14845	2	2	2	2	1	108	51	110	50	110	55	174	61.6	77	91	75.2	1.65	2.83	4.83	0.5	6	22	17	5.07	3.88	4.9	2.1	9	20.3461	1	104.598	1	2	1	1	34.3081	2	42	1	1	0.442529
21	35912	2	2	1	2	1	110	63	110	60	112	65	167	64	74	94	64	1.3	3.86	5.7	1.06	12	19	21	5.22	6.72	5.2	3.2	10	22.9481	1	93.4255	1	1	1	1	3.25508	1	42	2	1	0.443114
16	29336	2	2	1	1	1	151	99	154	96	150	102	151	45	67	86	61.3	1.79	3.02	5.4	0.83	8	23	18	4.74	7.28	6	2.2	8	19.736	1	98.2615	1	1	1	2	8.68455	1	42	2	1	0.443709
5	15087	2	2	1	1	1	120	68	118	71	109	81	149	43.5	66.2	86.5	40.5	1.33	1.97	3.82	0.62	6	9	8	5.06	4.2	4.8	4.8	7	19.5937	1	158.404	1	2	1	1	8.62373	1	42	2	1	0.444295
11	20211	2	2	1	1	2	152	86	154	93	135	84	162	58	72	94	60.9	1.3	1.55	3.4	0.94	18	20	9	4.82	7.02	5.2	7	7.5	22.1003	1	99.1451	1	1	1	2	9.05995	1	42	2	1	0.444444
21	36172	2	2	1	1	1	112	77	114	74	113	75	162	65	72	98	53.4	1.25	2.43	4.35	1.08	13	20	15	5.21	5.96	4.8	10.2	8	24.7676	1	115.245	1	1	1	1	12.9897	1	42	2	1	0.444444
2	10952	2	2	3	1	1	101	66	120	67	97	69	155	49	69	78	53.1	0.77	2.02	3.13	0.72	13	14	14	4.96	6.91	5.9	3.8	8	20.3954	1	156.236	1	1	1	1	40.6089	2	42	1	1	0.445161
2	12171	2	2	1	2	1	105	69	112	69	110	69	162.8	52.1	72.6	88.4	68.8	1.96	2.34	4.82	0.6	16	27	19	4.76	6.82	6.2	2.6	9	19.6575	1	115.776	1	1	1	1	5.25341	1	42	1	1	0.445946
2	12364	2	2		1	1	98	60	96	62	96	60	148	42	66	77	62.8	1.59	2.15	4.19	0.91	8	22	13	5.23	5.36	5.4	3.2	9	19.1746	1	95.5258	1	2	1	1	4.60288	1	42	2	1	0.445946
5	16380	2	2	3	1	2	112	78	111	78	112	80	161	50	72	84	76.8	1.45	3.8	6.23	2.2	70	42	30	5.19	5.68	4.3	10.8	10	19.2894	1	101.99	1	2	1	1	27.8663	1	42	1	1	0.447205
11	22969	2	2	1	1	2	107	65	103	67	111	68	161	53	72	86	69.2	1.45	2.18	3.77	0.39	49	46	14	4.64	4.62	5	2.4	9	20.4467	1	85.6479	1	2	1	1	16.9747	1	42	2	1	0.447205
21	40486	2	2	1	2	2	111	65	110	64	108	63	156.5	52	70	88	52.7	1.61	2.8	4.94	0.83	19	23	11	5.56	5.55	5.1	4.2	8	21.2312	1	116.957	1	1	1	1	5.93296	1	42	2	1	0.447284
17	33197	2	2	3	1	1	118	75	115	73	107	75	172.1	60.5	77	86	84.1	1.38	2.85	5.04	1.32	15	15	18	4.7	8.9	5.1	7.4	7	20.4265	1	92.1924	1	1	1	1	5.93	1	42	1	1	0.447414
2	11531	2	2	1	2	1	110	81	110	80	110	81	165	60	74	96	60.8	1.13	2.28	4.33	2.34	21	22	33	5.32	10.26	6.1	8.1	10	22.0386	1	99.1392	1	1	1	2	7.50006	1	42	2	1	0.448485
16	28832	2	2	1	1	1	132	81	128	78	126	74	160.5	56	72	92	64	2.01	3.19	5.21	0.79	17	18	51	5.27	6.74	5.6	4.7	7	21.7389	1	93.5154	1	1	1	1	7.64283	1	42	2	1	0.448598
16	26839	2	2	1	3	1	117	73	110	79	109	83	169	60	76	94	80.5	1.55	3.43	5.4	0.95	14	27	16	4.94	4.48	6	5.5	8.5	21.0077	1	96.7605	1	2	1	1	6.91645	1	42	1	1	0.449704
16	30977	2	2	1	1	1	114	59	108	62	108	56	155	52	70	92	68.6	2.1	2.46	4.45	0.43	15	20	22	4.65	4.32	5.1	5.9	7.5	21.6441	1	86.5917	1	1	1	1	13.5446	1	42	2	1	0.451613
21	43529	2	2	1	1	2	119	79	122	82	120	80	168	55	76	91	53.1	1.62	2.72	4.83	0.8	6	13	10	5.44	5.58	5.2	4.7	9	19.487	1	116.16	1	2	1	2	3.16907	1	42	2	1	0.452381
16	28024	2	2	1	1	2	104	68	102	62	92	59	163.5	56	74	93	51.8	0.82	2.3	3.48	0.88	10	11	9	5.43	7.76	5.7	2.7	8.5	20.9485	1	119.289	1	1	1	1	2.82668	1	42	2	1	0.452599
16	26027	2	2	1	1	2	119	72	120	77	116	77	163.3	61	74	93	53.9	1.05	1.47	3.03	0.96	8	10	14	5.9	8.05	6.1	9.1	6.41667	22.8748	1	113.957	1	2	1	1	4.79932	1	42	2	1	0.453154
5	15159	2	2	1	2	1	113	69	120	70	115	75	162.5	55.8	73.7	85.2	71.3	1.03	3.1	4.75	0.63	7	12	10	5.7	5.23	5.2	4.3	9	21.1314	1	111.403	1	2	1	1	0.358902	1	42	1	1	0.453538
2	11736	2	2	1	1	1	95	59	89	58	89	59	158.2	50.1	71.8	88.2	54.7	1.15	1.78	3.84	2.06	22	29	17	4.73	5.98	5.4	3	8.5	20.0182	1	111.992	1	1	1	1	6.17895	1	42	2	1	0.453856
2	11909	2	2	1	1	2	98	66	102	69	95	66	161.2	53.2	73.2	94.2	59.7	1.74	2.13	4.38	0.62	16	30	11	4.85	5.19	5.5	2.2	9.5	20.473	1	101.375	1	2	1	1	7.46029	1	42	2	1	0.454094
11	17555	2	2	2	2	1	110	73	101	68	105	60	160.5	59.6	73	93.6	48.2	1.16	1.21	2.99	1.35	12	16	18	5.19	4.52	5.1	5.4	10	23.1364	1	129.96	1	2	1	1	8.42617	1	42	2	1	0.454829
21	35782	1	2	1	1	1	119	74	113	69	104	67	156	50	71	88	59.8	1.31	2.42	4.42	1.22	7	17	13	4.72	4.82	5.8	5.7	8	20.5457	1	101.427	1	1	1	1	5.49907	1	42	2	1	0.455128
21	43471	2	2	1	1	2	124	74	123	73	122	72	158	60	72	93	56.1	1.49	2.25	4.18	0.93	10	14	11	5.19	6.92	4.8	4.2	7	24.0346	1	109.184	1	1	1	1	5.21893	1	42	2	1	0.455696
21	38090	2	2	1	1	1	130	70	128	68	129	67	164	63	75	101	68.7	1.65	2.81	4.95	0.69	15	17	17	5.35	4.93	5.7	4.5	7	23.4236	1	86.2092	1	1	1	1	3.3458	1	42	2	1	0.457317
11	16940	2	2	1	1	1	117	71	122	67	116	62	172.5	70.2	79.1	98	60	1.22	2.63	4.25	0.68	10	12	9	5.45	3.42	5.5	6.2	8.5	23.5917	1	100.595	1	2	1	1	18.2917	1	42	2	1	0.458551
16	29397	2	2	1	1	1	97	76	97	70	98	71	154.5	48.5	71	88	87.9	1.21	2.57	4.42	0.92	7	18	14	5.56	5.17	5.3	5.3	8	20.3182	1	87.6641	1	1	1	1	5.17758	1	42	1	1	0.459547
16	27250	2	2	1	1	2	112	58	104	62	100	54	152	48.5	70	86	57.7	1.73	2.32	4.16	1	6	12	10	5.3	4.38	6	2.9	9	20.992	1	105.416	1	1	1	1	7.69091	1	42	2	1	0.460526
21	37656	1	2	1	1	2	109	69	110	69	110	70	165	62	76	98	69.5	1.69	2.25	4.28	0.57	10	11	53	5.18	7.13	5.2	9	9	22.7732	1	84.9269	1	2	1	1	3.48116	1	42	2	1	0.460606
16	29911	2	2	1	1	1	93	60	97	60	96	61	164.5	58	76	96.5	59.6	1.45	2.35	4.41	0.86	9	15	22	5.02	6.15	5.5	5.4	8	21.4337	1	101.648	1	1	1	1	7.93409	1	42	2	1	0.462006
5	15819	2	2	1	1	1	116	64	116	64	116	64	158	54	73	96	63.5	1.37	3.16	5.22	1.59	6	15	14	4.59	5.14	5.7	6	6	21.6311	1	94.3915	1	1	1	1	81.9341	2	42	2	1	0.462025
21	40022	2	2	1	1	1	117	71	120	71	123	71	160	53	74	90	54.8	1.36	2.32	3.94	0.52	13	17	14	4.78	4.91	5.5	5.5	8	20.7031	1	112.14	1	1	1	1	2.57798	1	42	2	1	0.4625
11	18064	2	2	1	1	1	118	75	115	74	121	82	162	58.5	75	92	65.9	1.37	2.19	4.32	2.13	15	22	24	7.7	13.9	6.3	8.7	10	22.2908	1	90.6172	2	2	1	1	16.9206	1	42	2	1	0.462963
21	42788	2	2	1	1	1	155	66	152	78	150	80	162	68	75	94	53.2	1.86	3.21	5.56	1.38	11	13	20	5.21	8.09	5.5	12.9	6	25.9107	1	115.632	1	1	1	2	90.073	2	42	2	1	0.462963
16	27582	2	2	1	1	1	128	83	129	77	129	77	168	70.5	78	101	66.1	1.27	1.98	3.79	1.22	10	19	15	4.46	8.52	5.3	8.9	8.5	24.9787	1	90.1694	1	1	1	1	5.56611	1	42	2	1	0.464286
11	19384	2	2	1	2	1	132	80	135	76	133	81	155	50	72	89	69.2	1.5	2.67	4.97	1.86	13	21	62	5.6	8.3	6	11.8	9	20.8117	1	85.503	1	1	1	2	13.0197	1	42	2	1	0.464516
5	15012	2	2	2	2	1	121	87	110	80	110	70	163.5	54.6	76	88.5	63.9	0.83	1.87	3.48	1.39	16	24	28	6.37	5.46	5.4	4.6	10	20.4248	1	126.29	1	2	1	1	1.48199	1	42	1	1	0.464832
2	12289	2	2	3	3	2	100	55	97	55	99	58	161.5	50.1	75.1	84.4	80.1	1.49	3.3	5.37	1.3	16	18	19	4.88	4.6	5	3.3	10	19.2085	1	97.2498	1	2	1	1	3.90158	1	42	1	1	0.465015
24	43595	2	2	1	2	1	94	62	113	64	108	65	158	48.5	73.6	85	47.8	2.13	2.83	5.34	0.74	11	23	22	5.23	6.28	5.1	2.5	8.5	19.428	1	130.854	1	1	1	1	2.65387	1	42	2	1	0.465823
24	43588	2	2	3	2	1	126	73	126	73	126	73	160	56.5	74.6	86.4	68.6	1.68	3.07	4.93	1.21	22	35	45	5	5.03	5.2	3.1	9	22.0703	1	116.588	1	1	1	1	0.216598	1	42	1	1	0.46625
11	18908	2	2	1	1	1	117	67	113	68	108	67	171.5	56	80	99	59.9	1.69	3.15	5.57	1.49	13	19	18	5.3	3.5	6.1	5.1	9	19.0397	1	100.993	1	1	1	1	29.9695	1	42	2	1	0.466472
11	17340	2	2	3	2	2	130	88	135	95	137	96	169	60	78.9	90.5	63.6	1.26	1.81	3.61	0.9	15	18	14	5.67	5.72	5.5	7.5	8	21.0077	1	127.061	1	2	1	2	0.0140333	1	42	1	1	0.466864
11	17946	2	2	1	2	2	108	63	107	65	108	60	166	63	77.5	92	69	1.05	3.04	4.72	1.22	48	145	41	5	7.3	5.4	7.2	11	22.8625	1	115.643	1	2	1	1	7.75526	1	42	1	1	0.466867
16	28579	2	2	1	2	2	122	71	121	74	120	75	156.3	56	73	91	61.3	1.27	2.84	4.67	1.48	9	10	19	5.73	8.48	6.2	13.8	9	22.9229	1	98.5947	1	2	1	1	9.18611	1	42	2	1	0.467051
5	14927	2	2	3	2	1	90	70	92	68	90	70	156	48	73	80	100.7	1.66	2.26	4.2	0.86	19	26	34	5.48	9.4	4.3	4.6	7	19.7239	1	74.8094	1	1	1	1	0.274458	1	42	1	1	0.467949
13	24042	2	2	1	2	1	100	70	100	72	102	74	168.8	59	79	94	68.8	1.07	1.61	2.85	0.66	7	17	9	5.63	8.9	5.4	6.1	11	20.7065	1	116.252	1	2	1	1	4.98982	1	42	1	1	0.468009
11	21473	2	2	3	2	1	118	78	110	78	127	85	175	65	82	94	79	1.17	2.11	4.05	2.16	17	24	38	4.26	4.39	5.3	8.6	7.66667	21.2245	1	98.7232	1	1	1	2	22.5728	1	42	1	1	0.468571
2	11864	2	2	1	1	2	123	71	117	66	120	65	156.2	49.9	73.2	93.4	53.2	1.38	2.01	3.79	0.68	10	15	9	5.82	6.2	6.3	2.4	8	20.4521	1	115.757	1	1	1	1	7.49953	1	42	2	1	0.46863
5	16352	2	2	1	1	2	101	65	100	65	100	65	160	57	75	91	52.8	2.04	2.72	5.52	0.83	38	22	13	5.67	6.61	4.8	11.9	8	22.2656	1	116.806	1	1	1	1	0.486727	1	42	2	1	0.46875
11	21478	2	2	3	1	1	129	86	148	97	134	89	160	55.5	75	92	85.9	1.11	3.08	5.18	2.11	26	24	20	5.16	7.89	5.9	4.6	6.5	21.6797	1	89.6263	1	1	1	2	7.53494	1	42	1	1	0.46875
11	18482	2	2	1	1	1	117	73	112	74	111	76	172.5	67	81	98	71.9	0.71	1.31	3.34	3.79	15	17	20	6.2	5.3	5.6	11.8	9	22.5163	1	81.6629	1	1	1	1	10.3605	1	42	2	1	0.469565
11	17383	2	2	1	1	1	114	70	105	70	112	70	160	62.6	75.5	92	53.9	0.84	1.91	4.31	2.9	8	16	13	5.73	8.72	5.9	6.2	7	24.4531	1	114.234	1	1	1	1	0.0151344	1	42	2	1	0.471875
2	12133	2	2	1	1	2	91	59	90	60	91	62	163.5	55.4	77.2	97.1	55.8	1.16	1.9	3.2	1.14	20	19	12	4.78	4.87	5.2	4.8	8	20.724	1	109.83	1	1	1	1	4.22964	1	42	2	1	0.472171
16	29506	2	2	3	3	1	135	91	128	69	130	70	167.3	68	79	94	63.2	1.06	1.8	3.7	1.43	8	15	70	5.54	6.88	5.6	3	7	24.295	1	128.109	1	1	1	2	6.17608	1	42	1	1	0.472206
21	40510	2	2	1	1	1	106	65	105	65	106	64	163	55	77	88	58	1.2	2.55	4.06	1.07	10	16	14	5.17	6.47	5.3	6.8	6.5	20.7008	1	104.673	1	1	1	1	7.04896	1	42	2	1	0.472393
5	16300	2	2	1	1	2	131	81	130	80	130	80	150	46	71	85	63.1	1.82	3.49	5.81	1.1	9	17	17	5.75	6.57	5	7.6	9.5	20.4444	1	95.3336	1	1	1	2	9.61506	1	42	2	1	0.473333
16	30390	2	2	1	1	1	112	66	109	71	115	64	150	53	71	88	56	1.96	3.17	5.41	0.62	17	23	17	4.7	5.97	5.1	6.7	8	23.5556	1	109.003	1	1	1	1	1.7128	1	42	2	1	0.473333
16	28666	2	2	1	2	1	109	70	106	69	111	69	173.2	67	82	100	74.9	0.92	2.71	3.93	1.21	12	12	18	6.16	6.33	5.7	5.3	6.33333	22.3346	1	105.441	1	2	1	1	4.12253	1	42	1	1	0.473441
2	14018	1	2	1	2	1	98	66	95	65	89	62	152	46	72	90.5	49.2	1.18	2.17	4.17	1.04	9	19	12	5.26	6.42	5.7		7	19.91	1	127	1	1	1	1	10.2429	1	42	2	1	0.473684
21	39051	2	2	1	1	1	112	74	114	76	120	78	156	55	74	90	65.5	1.33	3.81	5.58	0.87	25	33	15	4.72	5.72	5.5	4.2	11	22.6003	1	91.1627	1	1	1	1	8.85276	1	42	2	1	0.474359
21	43550	2	2	1	1	1	134	81	133	80	132	79	158	58	75	94	61	1.6	3.05	5.01	1.08	13	17	17	5.6	5.17	5.2	9.8	7	23.2335	1	99.0681	1	1	1	2	5.02351	1	42	2	1	0.474684
11	17159	2	2	1	2	1	117	74	104	74	104	72	164.5	67.5	78.2	98.5	59	1.03	2.2	3.63	1.22	14	14	11	5.23	7.67	6	9.6	10	24.9443	1	102.831	1	2	1	1	8.69607	1	42	2	1	0.47538
16	30804	2	2	1	1	2	161	91	142	85	152	94	155.5	57	74	89	58.3	1.03	4.38	5.98	2.12	21	20	28	5.95	8.16	6.1	11.4	8.5	23.573	1	104.353	1	1	1	2	8.22995	1	42	2	1	0.475884
16	26167	2	2	1	2	1	129	86	124	82	122	73	168	65.5	80	94	77.1	1.13	2.49	4.51	1.55	7	19	16	5.37	8.55	5.7	5.9	6.5	23.2072	1	101.545	1	1	1	2	10.8435	1	42	1	1	0.47619
16	29835	2	2	3	2		105	70	109	65	107	68	172.2	69.6	82	92	79.8	1.19	3.26	5.09	1.21	16	16	21	6.14	7.29	5.9	10.9	10.5	23.4716	1	97.6808	1	2	1	1	6.20778	1	42	1	1	0.47619
16	29520	2	2	1	1	2	129	80	118	74	111	74	161.6	64.5	77	93	72.6	1.63	4.02	6.51	1.41	8	15	21	5.15	13.87	5.7	12.9	9	24.6989	1	80.7927	2	1	1	1	69.6194	2	42	2	1	0.476485
11	23560	2	2	1	1	1	100	66	102	68	99	67	161.5	57	77	96	85.6	1.17	2.33	3.96	0.91	9	14	21	4.82	5.4	5.2	6.5	7	21.8539	1	66.9935	1	1	1	1	14.3174	1	42	2	1	0.47678
11	20855	2	2	1	3	1	119	78	118	76	114	86	174	69	83	90	77.8	1.16	2.49	4.39	2.43	14	16	23	5.1	4.81	6.1	8.8	9.5	22.7903	1	100.892	1	2	1	2	10.0087	1	42	1	1	0.477011
5	14945	2	2	1	1	1	134	85	131	83	128	81	163.5	74.5	78	90	79.9	1.07	4.18	5.72	1.4	9	15	22	5.05	3.8	5.2	4.6	6	27.869	1	97.833	1	1	1	2	2.23956	1	42	1	1	0.477064
5	15327	2	2	1	2	2	120	68	110	66	115	67	155	57	74	85	57.4	1.47	4.37	5.77	1.04	16	14	17	5.62	6.37	5.7	6.5	9	23.7253	1	105.911	1	2	1	1	2.35847	1	42	2	1	0.477419
11	21168	2	2	1	1	1	103	68	105	71	107	65	155	55	74	92	61.9	0.9	1.93	3.6	1.69	12	16	8	5.34	6.59	5.8	5.2	7	22.8928	1	97.4425	1	1	1	1	29.47	1	42	2	1	0.477419
16	27780	2	2	1	1	1	114	64	105	64	105	64	157	62	75	100	67.3	1.32	3.56	5.22	0.86	9	14	17	5.66	6.12	5.8	9.5	8	25.1532	1	88.1501	1	1	1	1	5.81759	1	42	2	1	0.477707
2	14031	2	2	3	2	1	123	81	120	87	121	87	169.5	64	81	95	77.7	1.21	1.66	3.62	1.45	12	17	17	4.42	5.35	5.1		9	22.2762	1	100.83	1	1	1	2	4.11155	1	42	1	1	0.477876
2	12669	2	2	1	1	2	130	88	125	87	124	84	163	54	78	93	66.9	1.33	4.19	6.49	1.96	10	15	26	5.99	10.4	5.9	9.6	7	20.3244	1	88.7643	1	1	1	2	4.56373	1	42	2	1	0.478528
2	14291	2	2	1	1	1	109	70	105	68	102	70	163	65	78	97	62.6	1.14	1.61	3.04	0.6	6	16	9	5.01	6.1	5.2		8	24.4646	1	95.8557	1	1	1	1	5.02122	1	42	2	1	0.478528
24	43682	2	2	3	2	1	144	68	145	69	144	63	165	63	79	93	57.9	1.9	2.75	5.11	0.61	53	47	26	5.85	6.51	5.8	4.2	8.5	23.1405	1	141.573	1	1	1	2	8.24277	1	42	1	1	0.478788
11	18693	2	2	1	1	1	114	78	125	81	116	81	154.5	54.5	74	91	64.3	1.18	1.63	3.05	0.86	15	19	11	5.7	5.2	5	9.9	8	22.8318	1	93.2932	1	1	1	2	70.2596	2	42	2	1	0.478964
16	28160	2	2	1	1	1	121	73	120	74	124	77	157.2	54.5	75.3	91.5	55	1.43	2.27	3.96	0.46	10	11	10	5.66	7.63	5.2	6.3	7.5	22.0542	1	111.387	1	1	1	1	5.69545	1	42	2	1	0.479008
11	23347	2	2	3	3	1	130	89	134	87	131	82	173	63	83	94	78.4	1.41	2.75	4.75	1.78	16	24	22	4.82	4.2	5.2	3.6	8	21.0498	1	99.9527	1	2	1	2	23.0134	1	42	1	1	0.479769
24	43640	2	1	1	1	1	161	89	129	84	111	74	152	54	73	86	56.6	1.76	2.63	4.98	1.15	11	20	11	12.39	19.82	8.4	130.8	9	23.3726	1	107.651	2	1	1	2	6.68275	1	42	2	1	0.480263
2	11502	2	2	3	3	1	100	74	100	75	100	75	164	59	79	86	52.8	1.51	2.86	5.15	1.02	8	11	28	5.15	8.87	5.9	4.6	8	21.9363	1	157.714	1	1	1	1	12.18	1	42	1	1	0.481707
2	14125	2	2	1	1	1	100	66	96	65	96	63	159.5	55.5	77	92	55.3	1.68	4.37	7.18	1.31	48	49	19	4.75	6.3	5		7	21.8158	1	110.869	1	1	1	1	3.92132	1	42	2	1	0.482759
5	14831	2	2	1	3	1	120	74	122	73	118	75	174	70	84	90	109.2	0.79	2.1	3.91	1.38	8	16	12	5.59	4.56	6.6	4.9	8	23.1206	1	68.0764	1	1	1	1	464.465	2	42	1	2	0.482759
2	10244	2	2	1	1	1	108	74	103	65	99	65	154.3	50.6	74.5	85.6	55.9	1.43	3.45	5.85	2.15	8	13	13	5.06	6.33	5.8	8.1	7.5	21.2529	1	109.285	1	1	1	1	4.38959	1	42	2	1	0.482826
2	12973	2	2	3	1	1	102	64	109	73	109	75	176	67.5	85	91	72.1	1.04	3.16	5.71	3.17	26	25	83	5.51	7.28	5.6	9.3	9	21.7911	1	109.891	1	1	1	1	5.25968	1	42	1	1	0.482955
17	33693	2	1	3	2	1	151	107	151	101	131	96	167.7	64.5	81	89	82.4	1	3.18	5.64	2.86	10	12	19	7.1	10.8	6.9	5	9	22.9347	1	94.1425	2	1	1	2	15.97	1	42	1	1	0.483005
11	17891	2	2	1	3	1	122	81	121	73	125	75	155	51	75	92	63.4	1.05	2.16	5.35	8.44	28	28	69	5.3	9.6	6	5.2	8.5	21.2279	1	94.3964	1	1	1	1	8.52619	1	42	2	1	0.483871
16	27379	2	2	1	1	1	123	75	122	79	130	83	150	56.7	72.6	92.5	66.7	1.48	2.77	5.18	2.49	10	17	28	5.25	6.7	5.9	16.9	9	25.2	1	89.409	1	1	1	1	77.0755	2	42	2	1	0.484
2	10296	2	2	1	1	2	95	73	96	71	101	76	157	58	76	92	51	1.5	2.07	4.13	0.61	12	35	8	5.3	6.19	5.5	4.3	8	23.5304	1	121.589	1	1	1	1	4.65465	1	42	2	1	0.484076
2	14381	2	2	1	2	1	92	73	99	65	104	66	161	62	78	95	99.5	1.33	3.59	5.16	0.83	20	22	27	5.06	8.49	5.3		8.83333	23.9188	1	75.8974	1	1	1	1	4.68731	1	42	1	1	0.484472
2	10266	2	2	1	1	1	102	81	103	74	100	73	153.1	49.8	74.2	86.2	58.2	1.37	1.86	4.01	1.59	10	16	12	4.75	4.61	5.9	11.7	7.5	21.2461	1	104.555	1	1	1	1	5.18099	1	42	2	1	0.484651
11	17596	2	2	1	1	2	138	115	95	55	92	55	169	68	82	99	49.6	0.66	1.65	2.83	0.94	9	10	13	4.97	6.75	6.1	5.9	8	23.8087	1	125.53	1	2	1	1	13.771	1	42	2	1	0.485207
2	13904	2	2	1	1	1	113	74	107	65	114	70	173	64.5	84	95	81	1.31	2.19	4.68	1.85	11	35	15	5.17	4.13	5.8		11.5	21.551	1	95.9852	1	2	1	1	6.17922	1	42	1	1	0.485549
11	18061	2	2	1	1	2	117	76	114	71	107	65	164.5	62	80	97	66.3	1.15	1.47	3.31	1.44	29	23	21	5.6	6.2	5.9	13.3	7.5	22.9118	1	89.9831	1	2	1	1	12.4375	1	42	2	1	0.486322
11	17677	2	2	1	3	1	129	88	141	92	140	86	158.2	52.5	77	91.5	49.8	1.27	2.1	3.86	0.5	6	12	8	4.57	3.68	5.6	2.8	11	20.9771	1	124.83	1	2	1	2	26.7909	1	42	2	1	0.486726
2	10763	2	2	1	1	2	108	64	112	68	110	68	152	53	74	89	46.3	0.98	2	3.49	1.01	9	10	8	5.33	8.43	5.8	7.8	9	22.9398	1	135.782	1	1	1	1	2.27849	1	42	2	1	0.486842
24	43785	2	2	3	1	2	112	62	110	63	108	60	156	59	76	85	61.3	1.13	5.02	7.57	2.55	46	41	43	5.77	5.89	6	5.7	9.5	24.2439	1	98.282	1	1	1	1	9.50202	1	42	2	1	0.487179
17	34196	1	2	1	2	1	115	76	119	80	104	80	160.1	62	78	89	65.7	1.98	1.94	4.27	0.35	34	31	9	4.8	5.2	5.8	3.1	8	24.1885	1	90.7133	1	1	1	1	4.88	1	42	2	1	0.487196
5	16132	2	2	1	2	1	118	83	118	83	118	83	158	60	77	95	84.1	0.99	3.56	5.62	2.02	20	18	34	5.79	5.98	5.4	12.2	7	24.0346	1	92.196	1	1	1	2	0.582904	1	42	1	1	0.487342
11	17263	2	2	1	2	1	97	59	98	58	102	61	160	55	78	98.5	52.6	0.95	2.11	3.59	1.15	7	13	15	5.72	5.82	5.2	3.4	8.5	21.4844	1	117.414	1	2	1	1	28.2779	1	42	2	1	0.4875
11	19010	2	2	1	2	1	104	65	98	63	104	60	164	57.5	80	96	58.7	1.07	1.23	2.86	1.05	10	19	12	5	7	5.3	9.4	9	21.3786	1	103.324	1	2	1	1	30.7513	2	42	2	1	0.487805
21	43320	2	2	1	2	1	117	61	118	65	120	62	164	60	80	90	51.9	1.75	2.75	5.01	0.72	14	22	24	5.01	6.15	6.1	5.1	6.5	22.3081	1	119.476	1	1	1	1	5.73066	1	42	2	1	0.487805
16	30465	2	2	1	1	2	108	72	100	77	106	71	145.5	45.5	71	90	71.9	1.65	2.98	5.3	1.04	12	16	17	5.07	6.78	5.3	6.9	8	21.4924	1	82.0012	1	1	1	1	4.32711	1	42	2	1	0.487973
11	18297	2	2	1	1	1	101	65	91	60	91	61	163.5	62	80	98	61.7	0.97	2.88	4.99	2.36	11	13	22	8.6	15.9	6.2	11.4	7	23.193	1	97.5141	2	2	1	1	22.1451	1	42	2	1	0.489297
16	25460	2	2		1	1	132	71	122	76	118	77	165.5	67.5	81	94.5	98.3	1.05	2.58	4.47	2.1	6	15	27	5.09756	9.12195	6.2	4.2	5	24.6438	1	76.8919	1	1	1	1	7.88215	1	42	1	1	0.489426
11	21515	2	2	1	1	2	128	70	128	67	118	69	155	50	76	93	64.8	1.38	1.94	3.89	1.81	10	22	6	4.63	4.5	4.9	5.5	11	20.8117	1	92.4447	1	1	1	1	15.156	1	42	2	1	0.490323
2	12578	2	2	1	1	2	107	57	92	51	87	49	153.5	58.1	75.3	92.4	65.6	1.37	1.85	3.69	0.82	13	18	10	5.11	7.73	5.5	7.7	10	24.6581	1	90.9321	1	1	1	1	3.79968	1	42	2	1	0.490554
16	28664	2	2	1	1	1	128	78	136	83	132	76	159	51	78	87	60.1	1.42	2.42	4.14	0.63	11	15	22	5.91	7.84	5.6	5.2	8	20.1733	1	100.738	1	1	1	2	6.72369	1	42	2	1	0.490566
21	39814	2	2	1	1	1	128	77	127	76	128	75	161	61	79	96	57.3	1.23	2	4.11	0.74	10	15	10	4.65	5.46	5.3	4.9	7	23.533	1	106.55	1	1	1	1	3.34984	1	42	2	1	0.490683
2	12479	2	2	3	3	1	91	75	97	73	96	74	167.5	58.5	82.2	90.4	68.7	1.33	2.98	5.19	1.63	26	27	18	5.68	6.39	5.6	5.2	8.5	20.851	1	116.405	1	1	1	1	4.4475	1	42	1	1	0.490746
2	12800	2	1	1	1	1	106	72	108	74	106	70	157.1	55.8	77.1	91.1	51.6	1.5	2.64	4.54	0.8	8	13	9	7.73	13.41	5.9	7.2	7	22.609	1	119.949	2	1	1	1	9.90334	1	42	2	1	0.49077
21	40013	2	2	1	1	2	119	75	120	73	125	73	163	54	80	94	56.8	2.07	2.24	4.39	0.58	10	14	10	5.54	5.42	5.3	4	8	20.3244	1	107.402	1	1	1	1	3.41696	1	42	2	1	0.490798
2	14744	2	2	2	2	1	109	63	108	64	107	64	163	78	80	100	84.9	0.96	4.14	5.32	1.41	18	32	81	5.72	7.98	5.8	12.7	9.5	29.3575	2	90.8869	1	1	1	1	3.56033	1	42	1	1	0.490798
21	37416	2	2	1	1	2	126	82	128	84	127	83	169	64	83	95	77.8	1.4	2.74	4.64	0.93	12	20	33	4.99	4.63	4.8	4.7	8	22.4082	1	100.836	1	1	1	2	2.14571	1	42	1	1	0.491124
11	21981	2	2	3	2	1	116	80	110	73	114	76	169	67	83	100	64	1.3	3.09	5.86	3.08	17	17	42	4.97	5.03	5.6	3.4	9	23.4586	1	126.423	1	1	1	1	15.287	1	42	1	1	0.491124
2	13701	2	2	1	2	1	110	74	104	66	106	68	162.5	53	80	98	70.1	1.16	3.75	5.85	1.96	22	22	25	5.7	3.4	5.9		9	20.071	1	113.317	1	1	1	1	3.05522	1	42	1	1	0.492308
11	16728	2	2	1	1	2	123	75	117	74	121	65	165.5	63.5	81.5	95.5	39.1	0.65	1.31	2.13	0.51	11	13	5	5.01	4.85	6.2	8.2	7.5	23.1834	1	165.264	1	1	1	1	56.7997	2	42	2	1	0.492447
5	15689	2	2	1	1	2	123	76	123	76	123	76	152	52.5	75	90	59	1.31	2.63	4.27	0.73	6	14	10	5.25	5.17	5.6	6	10	22.7233	1	103.027	1	2	1	1	4.70532	1	42	2	1	0.493421
11	18873	2	2	1	1	1	101	60	98	57	112	62	156	53	77	91	56.5	1.19	1.5	3.18	0.64	9	15	11	5.7	7.9	5.4	4.4	8.5	21.7784	1	108.081	1	1	1	1	12.0971	1	42	2	1	0.49359
2	11524	2	2	1	1	1	87	65	89	65	89	65	158	58	78	94	61.5	0.8	1.38	3.17	3.39	8	16	13	4.81	5.74	5.5	5.5	8	23.2335	1	98.2092	1	1	1	1	4.71479	1	42	2	1	0.493671
2	13443	2	2	1	1	1	124	67	124	70	126	70	158	50	78	83	62.4	1.6	2.38	4.48	0.74	12	15	11	5.39	3.42	5.5	5.4	8	20.0288	1	96.5191	1	1	1	1	18.9338	1	42	2	1	0.493671
21	37698	2	2	1	1	2	148	91	147	90	146	90	158	71	78	96	72.2	1.28	2.25	4.74	3.94	38	30	59	5.51	9.44	5.4	20.5	8	28.441	2	81.4079	1	1	1	2	4.32079	1	42	2	1	0.493671
21	38383	2	2	1	1	1	143	85	141	83	140	82	158	56	78	97	70.5	2.14	3.31	6.27	0.65	26	21	14	4.88	6.01	5	6.6	8	22.4323	1	83.6632	1	1	1	2	3.23625	1	42	2	1	0.493671
2	12277	2	2	3	1	1	114	81	114	73	116	72	174.6	69.5	86.2	91.5	109.5	0.97	1.37	3.93	4.8	34	30	109	4.81	7.62	5.2	9.9	7	22.798	1	67.9404	1	1	1	2	31.1751	2	42	1	1	0.4937
21	40373	2	2	1	1	1	146	90	145	88	144	88	162	60	80	93	54.5	1.39	3.14	5.33	1.18	18	21	24	5.83	8.44	5.6	8.2	8	22.8624	1	112.429	1	1	1	2	4.99002	1	42	2	1	0.493827
11	18602	2	2	1	1	2	133	73	108	75	110	78	166	60	82	94	64.2	1.43	2.98	5.13	0.98	6	12	5	6.8	14.4	6.1	10.2	9.5	21.7738	1	93.189	2	2	1	1	76.8783	2	42	2	1	0.493976
16	30550	2	2	1	1	2	127	73	129	73	133	79	151.8	45	75	95	61.3	1.74	2.08	4.38	0.95	14	20	16	4.8	5.28	5	7.3	6	19.5285	1	98.2705	1	1	1	1	0.577026	1	42	2	1	0.494071
2	13027	2	2	1	2	2	115	70	115	72	117	71	172	63	85	90	59	1.09	3.51	5.27	0.86	19	21	13	4.47	6.11	5.9	3.7	7	21.2953	1	138.611	1	1	1	1	6.77486	1	42	1	1	0.494186
2	10900	2	2	1	1	2	115	90	107	80	111	81	155	56	77	86	39.7	0.85	1.94	3.17	0.72	13	12	9	5.02	6.15	6.1	3.3	7	23.3091	1	162.249	1	1	1	2	16.311	1	42	2	1	0.496774
11	21669	2	2	1	1	2	117	79	114	72	110	76	155	49	77	90	66.4	1.41	2.87	4.91	1.18	12	20	18	4.99	5.99	5	7.7	9.5	20.3954	1	89.5454	1	2	1	1	35.364	2	42	2	1	0.496774
11	19768	2	2	1	1	1	180	113	172	114	174	112	157	58	78	93	62.4	1.55	1.66	3.57	0.67	9	20	9	4.28	4.47	5.7	3.9	8	23.5304	1	96.405	1	2	1	2	39.4185	2	42	2	1	0.496815
13	25321	2	2	1	1	2	120	80	118	87	118	80	165	62	82	90	63.8	1.26	2.15	4.06	1.44	12	22	16	5.62	8.06	5.4	5.8	9	22.7732	1	94.0123	1	1	1	2	12.3	1	42	2	1	0.49697
11	20947	2	2	1	1	2	107	74	116	81	110	80	167	65.8	83	97	56.3	1.59	1.33	3.64	1.47	15	23	22	4.92	3.69	5.6	5.6	11	23.5935	1	108.741	1	2	1	1	27.2031	1	42	2	1	0.497006
5	15156	2	2	1	1	1	132	85	135	82	130	78	151.5	50.6	75.3	89	43.1	0.81	1.25	2.24	0.56	6	9	6	6.85	11.74	7	3.4	8	22.0458	1	147.434	2	1	1	2	2.5675	1	42	2	1	0.49703
21	43266	2	2	1	2	1	135	93	132	90	130	92	173	73	86	100	63.1	1.48	2.31	4.89	1.13	21	17	25	5.9	6.34	5.7	13.3	8.33333	24.3911	1	95.1968	1	1	1	2	82.1535	2	42	2	1	0.49711
11	16993	2	2	1		1	113	64	121	64	123	65	176	67.3	87.5	93	74.6	0.95	1.46	2.79	0.95	26	22	20	5.96	5.28	5.8	6.6	7.5	21.7265	1	105.816	1	2	1	1	15.1344	1	42	1	1	0.497159
16	26955	2	2	3	1	1	100	64	99	62	101	62	170.5	68	85	94	78.3	1.14	3.22	4.75	0.94	9	16	15	4.95	3.08	6.1	4.4	7	23.3916	1	99.8837	1	1	1	1	6.83233	1	42	1	1	0.498534
11	16794	2	2	1	2	1	120	71	131	73	131	69	166.8	64	83.2	96.7	58.7	1.64	2.8	4.88	1.06	17	22	37	5.75	6.83	5.6	10.9	7.83333	23.0032	1	103.267	1	1	1	1	23.4821	1	42	2	1	0.498801
5	14992	2	2	1	3	1	127	82	125	80	120	80	164.2	64	82	86.1	58	1.31	2.91	4.99	1.93	15	18	101	6.23	8.39	5.7	7.1	8.5	23.7374	1	141.199	1	2	1	2	25.015	1	42	1	1	0.499391
2	11001	2	2	1	1	2	128	83	114	74	110	82	156	180	78	86	48.9	1.14	1.7	3.49	1.13	13	17	8	5.13	8.94	5.7	5.6	9	73.9645	2	127.741	1	1	1	1	6.48708	1	42	2	1	0.5
5	15133	2	2	1	2	1	131	80	130	79	125	75	164	60	82	93.5	58.8	0.95	2.17	3.67	0.94	6	10	17	5.22	7.72	5.4	6.3	8	22.3081	1	139.344	1	2	1	1	9.56562	1	42	1	1	0.5
11	21043	2	2	1	1	2	110	74	108	68	107	69	160	58	80	97	59.7	1.68	4.01	6.33	2.62	21	22	23	5.18	5.51	5.6	12.6	7.5	22.6562	1	101.234	1	2	1	1	30.0594	2	42	2	1	0.5
11	23511	2	2	1	1	1	121	80	117	72	122	70	160	57	80	92	69.9	1.38	2.62	4.15	0.52	9	12	11	4.05	6.4	5.8	5.6	8.75	22.2656	1	84.4595	1	2	1	1	13.0334	1	42	2	1	0.5
16	25735	2	1	1	1	1	111	81	105	78	103	74	156	53	78	85	62.4	1	1.72	3.15	0.81	12	21	43	8.649	16.416	7	14	8	21.7784	1	96.5471	2	1	1	1	46.2859	2	42	2	1	0.5
16	26819	2	2	1	3	1	113	76	111	74	111	74	166	63	83	98	73.2	1.58	3.54	5.99	1.49	11	18	40	4.83	5	6.2	5.4	6.33333	22.8625	1	80.129	1	1	1	1	10.773	1	42	2	1	0.5
21	37198	2	2	1	1	1	106	79	104	78	102	77	168	74	84	101	57.8	1.95	2.05	4.69	0.65	23	22	22	5.35	5.12	5.6	12.3	8	26.2188	1	105.169	1	1	1	1	24.6686	1	42	2	1	0.5
21	37781	2	2	1	1	2	138	75	136	74	137	72	160	70	80	95	72.4	1.46	3.54	5.44	0.84	14	16	26	5.62	5.99	5.4	10.9	8	27.3438	1	81.3255	1	1	1	2	5.19615	1	42	2	1	0.5
21	43214	2	2	1	1	2	148	84	147	84	148	83	160	61	80	90	54.1	1.38	2.06	3.87	0.82	18	18	17	5.41	6.03	5.3	8.8	7.5	23.8281	1	113.446	1	1	1	2	11.9006	1	42	2	1	0.5
21	36679	2	2	3	3	1	103	74	110	75	107	79	170	67	85	96	50.9	0.95	3.23	4.81	0.91	8	11	11	19.85	37.97	13.6	2.1	7	23.1834	1	121.972	2	1	1	1	112.134	2	42	2	1	0.5
21	43190	2	2	3	3	1	121	66	120	66	120	67	174	63	87	100	72.2	1.6	4.53	6.9	1.13	24	20	101	7.19	4.53	5.9	9.7	9.5	20.8086	1	109.603	2	1	1	1	5.94059	1	42	1	1	0.5
5	15730	2	2	1	1	1	110	69	110	69	110	69	154	57	77	90	61.8	1.21	3.83	5.57	1.3	12	13	18	5.49	7.5	5.7	11.3	7	24.0344	1	97.5243	1	1	1	1	24.2038	1	42	2	1	0.5
5	14923	2	2	1	2	1	121	81	125	80	118	79	172	72	86	95	83.3	0.84	2.41	4.02	1.3	6	13	18	9.55	3.68	5	5	8	24.3375	1	93.0194	2	2	1	2	35.3943	2	42	1	1	0.5
2	12095	1	2	1	1	2	131	83	141	78	135	82	155.7	55.5	77.9	90.1	50.7	0.89	1.74	3.07	1.37	13	14	12	4.55	7.53	5.1	11.6	8	22.8937	1	122.27	1	2	1	2	9.96492	1	42	2	1	0.500321
16	29792	2	2	1	2	2	118	65	107	62	113	60	165.5	61	83	98	78.8	1.53	3.93	6.94	2.66	16	23	18	5.57	5.06	5.8	3	9	22.2707	1	99.2981	1	1	1	1	7.06167	1	42	1	1	0.501511
5	14968	2	2	1	2	1	107	67	105	65	100	65	164.5	65.5	82.5	92.5	106.8	1.32	3	4.59	0.58	9	23	37	5.69	2.48	5.1	5.3	6	24.2052	1	69.8321	1	1	1	1	0.765413	1	42	1	1	0.50152
16	30427	2	2	3	1	1	125	84	125	79	116	77	161.5	64	81	96	89.9	1.55	3.88	6.14	1.17	18	30	33	4.84	5.01	5.3	11.1	4.5	24.5378	1	85.2835	1	1	1	2	3.70447	1	42	1	1	0.501548
2	12548	2	2	1	2	1	126	70	119	65	108	64	160	54.5	80.4	89.1	60.1	1	2.27	3.58	0.64	6	14	10	6.13	7.29	5.9	5.3	7	21.2891	1	100.404	1	1	1	1	6.41317	1	42	2	1	0.5025
21	42310	2	2	1	1	1	127	84	127	83	126	84	165	63	83	98	81.3	1.7	4.07	5.67	0.94	14	14	13	5.61	6.29	5.8	5.3	6.5	23.1405	1	71.0653	1	1	1	2	8.7244	1	42	2	1	0.50303
2	14285	2	2	1	2	2	135	75	134	75	132	78	161	61.5	81	102	49.8	1.81	1.43	3.98	0.94	8	16	22	5.88	8.9	5.9		6.83333	23.7259	1	124.916	1	1	1	2	30.2129	2	42	2	1	0.503106
21	38151	2	2	1	1	2	131	83	131	83	131	83	159	57	80	97	58.2	1.42	3.07	5.05	0.92	20	15	15	4.74	4.48	5.2	14.2	6	22.5466	1	104.436	1	1	1	2	9.02772	1	42	2	1	0.503145
21	36460	2	2	1	1	1	140	92	135	90	141	80	155	61	78	96	46.4	1.08	2.89	4.62	0.83	11	15	18	5.52	7.63	5.5	4.8	8	25.3902	1	135.365	1	1	1	2	7.49272	1	42	2	1	0.503226
16	27364	2	2	1	1	1	111	65	105	61	104	58	152	48	76.8	86.6	65.1	1.83	3.56	6.06	0.63	13	15	17	4.93	5.43	4.6	4.7	8	20.7756	1	91.8058	1	1	1	1	5.73983	1	42	2	1	0.505263
21	35873	2	2	3	1	1	133	75	130	73	135	75	170	70	86	98	80	0.95	3.05	4.71	1.16	15	17	28	5.38	6.3	5.6	7.1	6	24.2215	1	97.6493	1	1	1	2	10.6485	1	42	1	1	0.505882
16	29910	2	2	3	1	2	121	57	107	60	103	60	172.5	70	87.5	97.5	85.4	0.86	3.5	5.73	1.92	72	37	34	5.02	6.41	5.4	9.1	9	23.5245	1	90.4072	1	2	1	1	5.8837	1	42	1	1	0.507246
2	12618	2	2	1	1	1	134	85	137	86	132	83	158.4	61.1	80.4	91.2	60.3	1.04	3.01	4.63	1.05	12	18	32	5.35	12.89	6.1	8	8	24.3518	1	100.358	2	2	1	2	14.5911	1	42	2	1	0.507576
17	33985	2	2	3	1	1	121	74	116	76	119	74	171.3	76.2	87	93	66	1.01	2.92	4.14	0.72	23	17	21	5.4	5.9	5.1	5.9	8	25.9681	1	121.936	1	1	1	1	5.63	1	42	1	1	0.507881
5	16364	2	2	1	1	2	127	77	125	75	125	80	153.5	57	78	94	57.1	1.8	3.38	5.4	0.6	16	19	12	4.95	11.36	4.9	8.1	8.5	24.1912	1	106.606	2	2	1	1	2.95525	1	42	2	1	0.508143
21	40175	2	2	1	2	2	122	84	121	83	120	82	177	92	90	102	106.1	1.13	3.16	4.53	1.45	23	21	67	5.99	8.53	5.6	12.3	6	29.3658	2	70.2342	1	1	1	2	10.7372	1	42	1	1	0.508475
5	14809	2	2	1	2	1	142	84	138	86	135	86	162	66.5	82.4	100	75.5	1.07	2.35	4.04	1.34	28	35	29	5.51	7.61	5.7	15.4	8	25.3391	1	104.078	1	2	1	2	3.66622	1	42	1	1	0.508642
24	43606	2	2	1	1	1	115	69	118	74	114	74	161	66.5	81.9	98.7	68.8	1.9	3.43	5.37	0.68	6	19	12	4.95	4.85	5.6	3.9	9	25.6549	1	86.0736	1	1	1	1	6.51426	1	42	2	1	0.508696
17	34682	2	2	3	1	2	91	57	100	61	90	61	165	59.7	84	95	60.1	1.72	2.81	4.9	0.71	10	15	9	4.7	4	5.2	3.5	8	21.9284	1	100.815	1	1	1	1	6.28	1	42	2	1	0.509091
21	35771	1	2	1	2	1	124	86	127	85	125	87	165	75	84	106	56.8	1.18	3.08	4.97	0.88	14	19	18	5.16	6.26	5.9	13.3	10	27.5482	1	107.636	1	2	1	2	19.0692	1	42	2	1	0.509091
21	42547	2	2	1	1	2	103	61	102	60	103	61	157	50	80	93	47.9	1.29	3	4.78	0.97	52	38	15	4.99	3.86	5.4	5.7	7	20.2848	1	130.67	1	1	1	1	9.03809	1	42	2	1	0.509554
5	16394	2	2	1	1	1	138	76	137	76	135	77	153	57	78	95	62.4	1.42	1.65	3.39	0.8	8	16	16	5.58	5.75	5.6	11.3	7.33333	24.3496	1	96.2441	1	2	1	2	1.35842	1	42	2	1	0.509804
16	27248	2	2	1	2	1	117	69	101	68	104	71	154.6	60	79	90	65.6	1.01	3.6	6.24	3.62	8	15	24	4.4	7.33	5.6	7	8.5	25.1034	1	90.9262	1	1	1	1	8.92757	1	42	2	1	0.510996
16	30015	2	2	1	1	2	110	63	105	62	103	59	158.5	57	81	90	53.6	1.16	2.78	4.5	0.94	8	12	15	5.23	5.77	5.8	9.5	7.5	22.6891	1	114.752	1	1	1	1	8.28167	1	42	2	1	0.511041
11	22501	2	2	1	1	1	115	84	116	80	113	80	156.5	58	80	89	61.5	1.08	1.63	3.58	2.14	24	21	16	5.6	7.19	5.5	9.8	9	23.681	1	97.9592	1	2	1	2	10.5489	1	42	2	1	0.511182
2	10350	2	2	1	1	1	118	84	118	87	117	83	172	75	88	89	79.1	1.11	2.14	4.6	3.26	10	23	19	5.05	5.82	6.1	3.8	6.5	25.3515	1	98.8455	1	1	1	2	4.06292	1	42	1	1	0.511628
11	21603	2	2	1	2	1	117	70	110	67	105	66	168	57.5	86	96	74.4	1.67	2.8	5.59	1.69	20	23	14	5.34	9.32	5.3	7.6	7	20.3727	1	78.6036	1	1	1	1	7.16838	1	42	2	1	0.511905
5	15271	2	2	3	1	1	118	83	120	80	121	81	166	64.5	85	95	71.2	0.5	1.34	2.72	2.38	10	13	15	5.06	6.86	4.4	6.1	9	23.4069	1	111.626	1	2	1	2	12.8233	1	42	1	1	0.512048
21	36317	2	1	3	2	1	178	110	176	109	175	108	164	64	84	92	105.7	0.8	2.53	4.48	2.65	15	15	24	8.14	13.71	6.9	4.6	8	23.7954	1	70.6474	2	1	1	2	4.14805	1	42	1	1	0.512195
13	25364	2	2	1	1	2	154	86	150	80	148	82	154.2	60.5	79	93.5	51.2	1.26	2.49	4.69	3.11	17	20	22	5.59	7.86	5.7	6.8	9	25.4441	1	121.34	1	1	1	2	11.6114	1	42	2	1	0.512322
2	11431	2	2	1	1	2	116	76	120	80	110	78	154	53	79	95	55.4	1.16	2.5	4.89	2.46	15	19	12	5.51	5.85	5.7	7.2	9	22.3478	1	110.801	1	1	1	1	9.88746	1	42	2	1	0.512987
16	25852	2	2	1	2	1	124	79	130	75	113	78	171.5	74	88	88	69.7	1.07	3.06	5.08	1.45	17	25	28	5.022	6.039	5.7	5.3	6	25.1596	1	114.116	1	1	1	1	6.56048	1	42	1	1	0.51312
16	26611	2	2	1	1	1	105	68	107	68	103	68	152	64	78	95	66	1.72	3.31	5.51	0.94	13	22	14	6.12	7.69	5.8	7.9	8.5	27.7008	1	90.4922	1	1	1	1	2.92091	1	42	2	1	0.513158
2	13821	2	2	1	2	1	113	75	110	65	107	68	150	56	77	94	55.5	1.66	3.01	5.63	0.88	24	27	75	4.9	10.57	4.9		8	24.8889	1	110.069	1	1	1	1	4.20874	1	42	2	1	0.513333
16	29856	2	2	3	2	1	102	61	96	65	97	60	169.8	71	87.2	98.5	83.8	0.93	3.6	6.16	4.48	31	21	40	4.95	6.28	4.6	12.3	10	24.6254	1	92.4699	1	1	1	1	5.5596	1	42	1	1	0.513545
11	16983	2	2	1	3	1	112	70	118	61	101	64	173	75	89	109	73	0.93	2.45	4.03	1.64	27	27	57	5.83	8.19	6.5	5.6	8.5	25.0593	1	108.317	1	2	1	1	9.63597	1	42	1	1	0.514451
5	15506	2	2	1	2	1	113	71	112	70	113	70	173	77	89	102	78.5	1.59	2.97	5.45	0.5	13	19	71	5.24	5.73	5.8	6.3	8	25.7276	1	99.8822	1	2	1	1	3.17709	1	42	1	1	0.514451
11	23909	2	2	1	1	1	122	87	115	88	138	80	167	59	86	97	62.2	1.48	2.99	5.26	1.55	14	21	11	4.06	5.4	5.2	5.9	7	21.1553	1	96.8939	1	1	1	2	22.914	1	42	2	1	0.51497
24	43628	2	2	3	1	1	117	54	121	62	124	57	149.5	52.5	77	91	69.3	1.03	1.8	4.34	3.33	22	23	19	8.43	14.71	5.6	13	12	23.4897	1	85.2209	2	1	1	1	24.5786	1	42	2	1	0.51505
21	42224	2	2	1	2	1	103	66	102	65	101	67	165	57	85	93	57.9	1.82	3.37	6.07	0.84	12	15	12	5.46	5.31	6.1	5.1	7	20.9366	1	105.153	1	1	1	1	3.50042	1	42	2	1	0.515152
11	20093	2	2	2	2	2	120	73	111	71	108	71	163	66	84	100	66	1.38	1.9	3.75	0.92	15	23	11	5.28	6.49	5.7	10.5	8.5	24.841	1	121.524	1	2	1	1	15.6709	1	42	1	1	0.515337
16	28252	2	2	1	1	2	117	70	115	72	109	69	161	57	83	98.5	52.1	1.3	2.74	4.33	0.86	8	11	12	5.43	5.32	5.8	4.6	8	21.9899	1	118.689	1	1	1	1	17.6893	1	42	2	1	0.515528
5	15160	2	2	1	1	1	122	72	120	70	124	74	161	56.6	83	92.8	45.6	0.48	1.45	2.37	0.69	8	11	13	5.81	9.26	5.1	5.1	8	21.8356	1	186.529	1	1	1	1	13.5168	1	42	1	1	0.515528
17	33018	2	2	1	1	1	121	92	129	90	123	87	174.2	70.9	90	94	78	1.09	2.82	5.18	2.4	28	28	41	5	6	5.7	7.3	9	23.3641	1	100.611	1	1	1	2	7.82	1	42	1	1	0.516648
5	15468	2	2		1	1	103	69	110	63	107	68	147	49.5	76	88	63.9	1.53	3.47	5.3	1.88	7	17	8	4.74	4.81	5.3	7.6	8.5	22.9071	1	93.8216	1	2	1	1	110.415	2	42	2	1	0.517007
16	28042	2	2	1	3	1	142	85	136	84	143	87	174	80	90	97	67.3	1.03	2.47	4.52	3.16	20	21	105	6.5	9.91	6.5	7.3	8.66667	26.4236	1	118.835	1	2	1	2	7.24299	1	42	1	1	0.517241
21	36875	2	2	1	1	2	118	78	119	78	118	79	170	80	88	109	68.6	1.42	4.15	6.59	1.02	39	49	103	5.61	6	5.4	18.4	8	27.6817	1	86.413	1	1	1	1	3.79867	1	42	2	1	0.517647
5	14853	2	2	3	2	1	150	81	123	69	125	70	170	60	88	90	63.7	1.37	2.53	4.12	0.85	6	8	14	5.3	10.45	4.7	3.1	9	20.7612	1	126.652	1	2	1	2	0.987383	1	42	1	1	0.517647
2	13789	2	2	1	1	2	119	73	107	68	101	70	154.5	56	80	94	62.8	2.12	3.66	6.93	0.76	10	16	12	4.89	7.11	5.2		5	23.4602	1	95.7873	1	1	1	1	5.87979	1	42	2	1	0.517799
17	33503	2	2	1	1	1	113	69	108	69	106	69	162.1	59.3	84	90	59.7	1.54	3.78	5.46	0.62	16	21	13	5.5	4.4	5.4	5	8	22.5678	1	101.401	1	1	1	1	6.49	1	42	2	1	0.518199
16	25857	1	2	3	3	1	106	73	107	72	107	71	164	65	85	92	73.9	0.95	4.34	6.34	1.99	15	14	22	5.283	4.572	5.9	6.9	8	24.1672	1	107.079	1	1	1	1	7.09609	1	42	1	1	0.518293
16	27011	2	2	1	2	1	97	64	93	58	88	61	160	70	83	101	54.5	1.93	3.02	5.68	0.86	8	9	25	5.28	5.51	6.1	7.8	8	27.3438	1	112.403	1	1	1	1	16.8848	1	42	2	1	0.51875
2	12480	2	2	1	2	1	102	75	105	73	106	74	164.2	61.1	85.2	96.4	54.6	1.23	3.15	4.6	1.03	11	14	20	5.9	7.93	5.6	8.6	8.5	22.6618	1	112.374	1	1	1	1	3.60173	1	42	2	1	0.518879
2	13162	2	2	1	1	2	126	78	118	78	129	72	158	62	82	99	37.9	0.56	0.98	2.02	0.92	7	12	4	4.86	8.12	4.6	6.2	10	24.8358	1	171.058	1	1	1	1	7.20662	1	42	2	1	0.518987
2	13080	2	2	1	1	1	144	80	138	83	132	82	169.5	75	88	97	82	0.94	2.05	4.25	2.75	15	22	20	5.11	7.67	5.2	6.6	10	26.1049	1	94.7294	1	2	1	2	0.203215	1	42	1	1	0.519174
13	25218	2	2	1	1	1	100	70	105	70	105	70	156	61	81	97	66.5	1.47	2.59	4.95	1.42	21	22	34	6.13	5.31	5.3	13.7	6.5	25.0657	1	89.375	1	2	1	1	4.09699	1	42	2	1	0.519231
5	15172	2	2	1	3	1	118	72	115	70	113	90	158.4	61	82.3	96	71.2	0.84	2.07	3.43	0.9	10	15	28	5.03	4.84	4.9	6.6	9.5	24.3119	1	111.78	1	2	1	1	3.63024	1	42	1	1	0.519571
16	26234	2	2	1	2	1	122	89	127	86	122	86	175	80	91	102	76	1.34	3.19	5.33	1.83	23	23	36	4.79	6.68	6.2	9.6	7	26.1224	1	103.494	1	1	1	2	11.2166	1	42	1	1	0.52
11	21449	2	2	3	2	1	151	109	160	103	153	101	175	72	91	105	72.2	1.1	2.82	5.05	3.65	39	40	147	4.95	6.39	5.6	11.6	7	23.5102	1	109.668	1	2	1	2	13.8141	1	42	1	1	0.52
21	42232	2	2	1	1	1	132	92	130	90	131	92	175	65	91	93	63	2.21	1.45	4.62	2.39	13	21	32	4.45	3.41	5.6	3.6	5.5	21.2245	1	128.644	1	1	1	2	6.37743	1	42	1	1	0.52
21	41811	2	2	1	1	1	126	72	125	71	124	73	161.5	55	84	94	55.2	1.56	2.32	4.42	0.74	20	20	36	5.19	6.8	5.5	5.9	7	21.0871	1	110.97	1	1	1	1	4.08395	1	42	2	1	0.520124
17	32900	2	2	1	1	2	112	75	105	69	107	67	159.5	59.7	83	91	65.6	1.27	2.63	4.66	1.33	11	19	12	5.7	4.6	5.9	4.8	7.5	23.4668	1	91.0848	1	2	1	1	3.98	1	42	2	1	0.520376
21	36074	2	2	1	1	1	169	92	135	86	136	88	171	77	89	108	58.4	1.06	2.39	4.31	2.28	26	21	27	5.19	8.42	5.1	18	8	26.3329	1	103.779	1	1	1	2	7.35294	1	42	2	1	0.520468
5	15106	2	2	2	3	1	118	76	120	79	119	78	167	67.7	87	94	68.2	1.01	2.52	4.08	0.88	6	9	18	4.97	2.73	5.2	9.7	8	24.2748	1	117.197	1	2	1	1	2.69229	1	42	1	1	0.520958
11	23757	2	2	3	3	1	143	91	137	93	129	95	178.5	84.5	93	100	89.9	1.25	2.91	4.8	1.53	34	26	75	5.94	7	5.3	18.3	8	26.5204	1	85.1531	1	1	1	2	14.9006	1	42	1	1	0.521008
16	25742	2	2	1	1	2	125	86	131	87	118	82	163	64	85	88	63	0.78	2.88	4.33	1.25	11	16	12	4.797	7.074	5.6	10.1	10.5	24.0882	1	95.1574	1	2	1	2	14.1378	1	42	2	1	0.521472
17	35099	2	2	1	1	1	130	77	123	70	125	74	170.4	76.2	89	99	68.2	1.38	2.97	4.82	1.69	41	34	20	4.9	8.1	6	10.9	8.5	26.2431	1	117.17	1	2	1	1	4.5	1	42	1	1	0.5223
2	10280	2	2	1	2	1	104	75	103	66	103	65	150	49	78.4	86.8	58.8	1.12	1.59	3.76	2.51	12	21	10	4.68	6.42	5.7	3.1	6.5	21.7778	1	103.058	1	1	1	1	4.64052	1	42	2	1	0.522667
21	36690	2	2	3	3	1	158	109	136	89	120	85	176	81	92	104	76.4	0.97	2.88	4.71	1.84	25	23	54	5.46	8.02	5.2	11.3	8	26.1493	1	102.824	1	2	1	2	2.80859	1	42	1	1	0.522727
11	20826	2	2	3	3	1	126	89	122	88	127	83	174	80	91	102	84.1	1.52	2.55	5.22	3.75	20	20	97	4.88	7.58	5.9	10.3	6	26.4236	1	91.8639	1	1	1	2	12.5582	1	42	1	1	0.522989
13	24564	2	2	1	1	2	112	62	114	66	117	65	151	56	79	90	50.8	0.91	2.59	4.15	2.57	12	16	18	5.49	8.35	5.7	15.5	10.5	24.5603	1	122.083	1	2	1	1	9.83936	1	42	2	1	0.523179
2	10320	2	2	3	3	2	105	66	101	68	104	94	172	78	90	92	72	0.87	2.4	3.92	1.71	25	21	83	4.57	10.79	6.2	4.8	6	26.3656	1	110.155	1	1	1	1	19.0541	1	42	1	1	0.523256
11	23507	2	2	3	3	1	111	75	109	78	109	77	172	75.5	90	105	84.3	1.29	2.62	4.53	2.51	32	32	91	3.94	4.2	5.4	10.8	7	25.5206	1	91.6386	1	1	1	1	10.391	1	42	1	1	0.523256
11	18870	2	2	1	1	1	113	75	107	76	104	72	170	69	89	77	78.9	1.36	2.69	5.15	3.05	30	24	58	5.5	23.6	6.3	12	11	23.8754	1	99.0051	2	2	1	1	14.6942	1	42	1	1	0.523529
16	30741	2	2	1	1	1	145	83	144	94	140	93	168	74.1	88	93	90.4	1.4	4.36	5.8	1.6	22	29	18	5.31	3.86	5.6	5.7	7	26.2543	1	84.4934	1	1	1	2	4.39	1	42	1	1	0.52381
2	13548	2	2	2	2	2	122	84	114	73	112	78	166	68.5	87	95	63.2	0.95	2.48	3.92	0.8	10	19	102	5.51	3.5	5.2		7.5	24.8585	1	128.122	1	1	1	1	14.0487	1	42	1	1	0.524096
11	23346	2	2	1	2	1	121	84	125	83	119	85	164	55	86	98	69.7	1.55	2.33	4.08	0.88	8	19	13	4.64	4.1	5.1	6.1	8	20.4491	1	84.6776	1	2	1	2	5.894	1	42	2	1	0.52439
11	23618	2	2	1	2	1	133	79	118	79	115	82	162	67	85	104	62.5	1.33	2.84	4.52	1.06	15	23	37	4.92	5.6	5.1	9.3	10	25.5296	1	96.0851	1	2	1	2	13.7961	1	42	2	1	0.524691
5	14893	2	2	1	1	1	118	90	120	89	115	85	163.5	71.1	85.8	100	77	1.29	3.58	5.16	1.04	9	14	33	4.94	3.31	4.1	7.5	7.66667	26.5971	1	101.659	1	1	1	2	9.98022	1	42	1	1	0.524771
11	21468	2	2	3	3	1	127	80	113	81	116	80	184.5	88	97	106	71.8	1.5	2.93	5.46	2.64	25	29	87	5.31	8.7	5.7	14.7	6	25.8517	1	110.626	1	1	1	2	16.161	1	42	1	1	0.525745
2	12097	2	2	3	2	1	109	69	107	70	108	71	165.5	64.2	87.1	97.1	78.7	0.91	2.74	4.33	2.13	28	22	41	4.69	5.17	5.5	7.1	9	23.439	1	99.5262	1	1	1	1	30.1674	2	42	1	1	0.526284
2	12646	2	2	1	2	2	168	98	174	96	150	98	154.1	58	81.2	94.2	51.7	1.59	3.84	5.93	1.23	13	23	40	5.95	14.21	6.7	6.3	7	24.4243	1	119.531	2	1	1	2	45.2851	2	42	2	1	0.526931
21	37104	2	2	1	1	1	133	89	130	88	128	85	161	62	85	100	56	1.21	4.03	6.7	2.81	18	20	18	5.07	7.2	5.9	15.2	9	23.9188	1	109.353	1	1	1	2	6.87062	1	42	2	1	0.52795
17	33346	2	2	1	1	1	109	70	109	77	108	69	161	66.5	85	94	59.3	1.2	3.02	5.06	1.63	6	13	10	4.8	4.8	5.2	7.1	8	25.6549	1	102.1	1	1	1	1	9.83	1	42	2	1	0.52795
2	11016	2	2	1	1	1	113	72	113	72	103	73	159	64	84	98	52.7	1.2	1.62	3.42	1.35	12	12	9	5.61	6.65	5.8	7.2	9	25.3155	1	116.913	1	2	1	1	5.48844	1	42	2	1	0.528302
2	12206	2	2	1	1	1	119	78	115	76	109	73	156.1	55.5	82.5	93.1	57.1	1.25	2.62	4.72	1.98	14	19	15	4.97	5.91	5.4	9.4	9	22.7765	1	106.671	1	1	1	1	6.34036	1	42	2	1	0.528507
2	10744	2	2	1	1	1	130	70	130	72	130	80	155	62.5	82	102	45.6	1.34	1.47	3.27	0.6	10	13	10	6.15	8.79	6	7.4	7.83333	26.0146	1	138.086	1	2	1	2	3.44315	1	42	2	1	0.529032
17	31861	2	2	1	1	1	132	65	121	69	125	65	155	58.5	82	95	53.5	1.47	3.27	5.32	2.01	14	18	28	5.4	8.1	5.6	10.7	7.5	24.3496	1	114.939	1	1	1	1	27.74	1	42	2	1	0.529032
2	12697	2	2	2	2	2	116	74	110	70	110	74	158.8	60.9	84.1	92.3	77.7	1.2	2.84	4.98	2	29	32	38	5.44	6.49	5.2	9.1	9	24.15	1	100.793	1	1	1	1	2.44219	1	42	1	1	0.529597
13	24572	2	2	1	2	1	115	75	113	78	115	75	158	72.5	83.7	97.6	38.9	0.61	1.18	2.86	2.76	7	11	11	6.43	7.08	5.6	11.5	6.5	29.0418	2	165.961	1	1	1	1	15.2	1	42	2	1	0.529747
17	31936	1	2	2	2	2	112	71	113	75	110	73	168	67	89	94	78.8	1.02	2.54	5.33	5.58	69	32	125	5.3	7.2	5.9	15.3	9	23.7387	1	99.1462	1	1	1	1	4.55	1	42	1	1	0.529762
21	38913	2	2	1	1	1	157	103	136	94	135	92	166	76	88	103	67.2	1.18	3.12	5.87	4.01	34	31	26	5.58	8.91	5.6	16.2	6.5	27.5802	1	88.5344	1	1	1	2	5.5907	1	42	2	1	0.53012
16	29231	2	2	1	1	1	132	84	123	80	124	81	160.7	59.8	85.2	92.6	58.3	1.08	2.49	4.59	3	17	16	34	5.81	7.97	5.4	11.7	10	23.1563	1	104.099	1	1	1	2	16.6632	1	42	2	1	0.53018
16	30175	2	2	1	2	1	115	69	106	50	111	68	156.5	57.5	83	100	70.3	1.25	3.2	5.24	0.8	22	23	21	5.31	7.48	5.7	8.8	8	23.4768	1	84.1431	1	1	1	1	4.96193	1	42	2	1	0.530351
16	28040	2	2	1	1	1	137	90	137	88	132	89	150.6	60.5	80	96	72.5	1.12	2.7	4.28	1.33	29	27	15	5.36	6.67	5.3	6.5	8.5	26.6751	1	80.9549	1	2	1	2	136.352	2	42	2	1	0.531208
21	41054	2	2	1	1	2	115	76	115	76	120	80	158	53	84	87	56.2	1.79	2.35	4.38	0.42	18	19	11	4.76	5.33	5.8	5.8	8	21.2306	1	108.984	1	1	1	1	16.8928	1	42	2	1	0.531646
16	30335	2	2	1	1	1	106	71	109	73	113	75	173	85	92	104	83	1.1	3.37	6.8	4.35	41	30	73	5.43	11	5.1	9.9	7.5	28.4005	2	93.4833	1	1	1	1	5.78836	1	42	1	1	0.531792
5	15355	2	2	1	1	1	112	74	114	72	116	74	156	66	83	100	61.7	1.19	2.19	3.87	1.02	10	13	18	5.71	7.44	5.2	18.5	8	27.1203	1	97.5687	1	1	1	1	4.86942	1	42	2	1	0.532051
11	16817	2	1	1	1	1	113	80	122	82	120	80	156	58.5	83	93	42.3	0.75	1.63	2.75	0.83	10	13	17	10.4	12.28	9.5	3.1	8.5	24.0385	1	151.072	2	2	1	2	11.0168	1	42	2	1	0.532051
5	14857	2	2	3	1	1	125	84	120	85	125	80	160.6	67.1	85.5	97	79	1.19	3.54	5.61	2.55	7	15	44	4.93	1.5	5.1	7	8	26.0155	1	99.1321	1	2	1	2	1.63476	1	42	1	1	0.532379
11	23831	2	2	1	2	1	104	74	104	76	101	78	154	54	82	96	58.4	1.51	2.42	4.35	1.56	9	22	39	4.28	4.95	5.4	8.3	8.5	22.7694	1	104.094	1	1	1	1	19.3952	1	42	2	1	0.532468
13	24575	2	2	1	1	2	121	77	125	75	118	76	159	64	84.7	95.4	42.9	0.53	1.14	3.56	3.76	8	13	5	5.96	8.43	5.4	12.1	7	25.3155	1	148.431	1	2	1	1	5.1	1	42	2	1	0.532704
2	14563	2	2	1	1	1	111	74	118	66	102	64	167	72.3	89	97.9	61.2	1.3	2.48	4.51	1.91	9	17	17	5.11	7.85	5.7	19.2	8	25.9242	1	98.4905	1	1	1	1	3.63224	1	42	2	1	0.532934
21	42842	2	2	1	1	1	159	96	159	96	160	94	165	56	88	95	57.8	1.03	1.71	3.54	1.84	17	20	36	5.24	7.18	5.6	8.3	7	20.5693	1	105.359	1	1	1	2	14.5833	1	42	2	1	0.533333
2	13552	2	1	3	2	1	110	76	118	78	100	70	163.1	65	87	91	75.3	0.98	2.31	5.11	3.93	16	18	68	15.8	22.99	12.1		9.5	24.4346	1	104.751	2	2	1	1	3.0245	1	42	1	1	0.533415
17	31999	2	1	2	1	2	130	71	125	78	125	78	176.1	68.6	94	94	101.2	0.96	3.23	6.22	5.29	13	11	31	16.5	24	9.3	5.6	10	22.121	1	74.4663	2	1	1	1	69.83	2	42	1	1	0.533788
21	42221	2	2	1	1	1	115	73	115	72	115	71	161	58	86	93	59.8	1.46	2.04	3.97	0.91	16	24	26	4.87	6.3	5.7	3.9	7	22.3757	1	101.13	1	1	1	1	9.05443	1	42	2	1	0.534161
2	12172	2	2	1	1	1	103	65	101	61	100	62	154.2	54	82.4	95.1	83.9	1.33	3.22	4.87	0.9	12	20	24	5.88	8.52	5.5	5.8	7	22.7104	1	68.3178	1	1	1	1	7.9383	1	42	2	1	0.534371
21	38537	2	2	1	1	1	121	82	121	81	121	82	159	70	85	101	63.2	1.33	3.43	5.51	1.15	9	19	33	4.7	4.48	5	6.1	7	27.6888	1	94.8482	1	1	1	2	4.18235	1	42	2	1	0.534591
21	39225	2	2	3	3	1	162	85	161	84	139	78	172	77	92	100	79.9	1.89	3.35	5.79	0.93	15	15	29	5.58	3.01	5.7	2.8	8	26.0276	1	97.6761	1	1	1	2	1.84604	1	42	1	1	0.534884
16	25696	2	2	1	1	1	118	79	115	77	118	75	155	53	83	97	64.3	0.88	2.27	3.67	1.1	6	14	12	5.553	7.254	5.6	11.2	8	22.0604	1	93.1422	1	1	1	1	13.1298	1	42	2	1	0.535484
5	15169	2	1	1	2	1	115	74	120	75	113	78	159	65.5	85.2	96	67.3	0.76	3	4.01	0.62	6	11	13	8.56	13.67	6.7	9	7.5	25.9088	1	118.745	2	1	1	1	2.18361	1	42	1	1	0.535849
16	28409	1	2	1	1	2	119	71	120	74	122	71	158.5	70.5	85	104	58.8	1.09	0.74	2.1	0.34	10	14	12	5.28	4.21	6.1	8.8	7	28.0628	2	103.102	1	1	1	1	18.4166	1	42	2	1	0.536278
11	23252	2	1	3	2	1	129	80	105	77	111	79	164	65	88	92	88.3	0.95	3.14	5.05	3.01	19	17	20	13.56	20.2	10.9	7	8	24.1672	1	86.9418	2	1	1	1	12.7822	1	42	1	1	0.536585
11	23773	2	2	1	1	1	103	71	102	67	99	72	162	56	87	90	70.1	1.13	2.7	4.04	1.05	20	20	26	4.77	7.1	5.4	8.8	7	21.3382	1	84.0593	1	1	1	1	7.36239	1	42	2	1	0.537037
2	14017	2	2	1	2	1	124	71	117	69	113	64	160	64	86	97	90.8	1.11	1.91	3.82	1.17	13	21	20	5.37	5.3	4.8		7.5	25	1	84.3187	1	1	1	1	5.97609	1	42	1	1	0.5375
16	27246	2	2	1	1	1	131	82	110	77	118	78	163.6	58.5	88	91	61.8	0.76	3.55	6.2	4.23	41	29	72	6.77	16.07	7.4	6.1	8.5	21.8569	1	97.4872	2	1	1	1	6.48276	1	42	2	1	0.537897
11	22179	2	2	1	1	2	123	92	121	90	121	81	158	61	85	96	68.5	1.19	3.47	5.26	1.14	23	22	18	5.21	8.22	5.5	10	6.5	24.4352	1	86.6063	1	1	1	2	9.34567	1	42	2	1	0.537975
11	21529	2	2	1	1	1	130	87	127	89	134	85	158	63	85	100	59.1	1.47	3.48	5.83	1.92	24	24	136	5.54	8.28	5.5	13.6	9	25.2363	1	102.628	1	1	1	2	14.735	1	42	2	1	0.537975
21	41331	2	2	1	1	1	109	65	109	65	108	64	156	65	84	98	67.5	1.22	3.28	4.67	0.72	9	17	34	5	8.07	5.2	6.7	8	26.7094	1	87.8966	1	1	1	1	18.1062	1	42	2	1	0.538462
21	36284	2	2	3	3	1	110	60	106	61	108	60	167	73	90	100	70.9	1.37	2.21	4.05	0.87	23	25	23	4.83	5.21	5.3	4.5	7.33333	26.1752	1	111.964	1	1	1	1	6.86436	1	42	1	1	0.538922
13	25161	2	2	1	1	2	163	73	154	75	161	78	159.5	67.5	86	97.6	56.3	1.27	2.54	4.87	1.98	10	18	16	5.49	11.72	6.8	4.8	7.5	26.5328	1	108.357	2	2	1	2	24.5	1	42	2	1	0.539185
2	14525	2	2	2	2	1	142	90	138	88	142	90	163	72	88	98	74.2	1.34	3.76	5.09	1.35	10	20	37	4.91	4.77	5		8	27.0993	1	106.176	1	1	1	2	7.29548	1	42	1	1	0.539877
5	15114	2	2	1	3	1	133	85	130	83	131	80	172	80.2	93	102	63.8	1.21	1.78	3.75	1.06	7	16	35	5.22	5.14	5.7	12	7.5	27.1092	1	126.711	1	2	1	2	2.87616	1	42	1	1	0.540698
11	19124	2	2	3	3	1	138	96	135	92	144	88	183	93	99	108	83.8	1.03	1.98	4.11	3.58	30	18	101	5.7	8.7	5.8	8.4	7.5	27.7703	1	92.2017	1	1	1	2	21.1294	1	42	1	1	0.540984
2	11922	2	2	1	1	1	131	74	116	77	118	74	146.2	52.5	79.1	71.3	49.9	1.32	2.34	4.16	0.88	10	20	8	4.93	7.35	5.7	0.4	7	24.562	1	124.629	1	1	1	1	10.0999	1	42	2	1	0.54104
11	23135	2	2	1	2	1	114	72	110	72	110	74	157	69	85	100	62.5	1.03	1.81	3.33	0.65	16	18	29	4.73	5.1	5.4	9	7.5	27.993	1	96.1829	1	2	1	1	21.3036	1	42	2	1	0.541401
21	41086	2	2	1	1	2	130	73	130	71	131	72	155	61	84	90	59.4	1.31	3.46	5.22	0.98	20	21	17	6.13	7.49	3.6	10.3	7	25.3902	1	102.217	1	1	1	2	6.64805	1	42	2	1	0.541935
21	41330	2	2	1	1	1	125	83	124	82	123	81	153	57	83	90	57	1.36	2.8	4.3	0.96	14	18	28	6.39	7.71	5.5	7.8	8	24.3496	1	107.146	1	1	1	2	11.8554	1	42	2	1	0.542484
5	14829	2	2	1	3	1	124	76	120	76	128	73	164	74	89	98	69.5	0.91	2.93	4.34	1.04	13	16	38	5.28	9.53	6.3	10	6	27.5134	1	114.591	1	1	1	1	6.10455	1	42	1	1	0.542683
2	10195	2	2	1	3	1	125	80	113	81	110	78	170.2	68.1	92.4	101.3	65	1.19	3.07	4.72	1.27	30	32	67	4.87	6.09	5.8	5.2	9	23.5087	1	123.855	1	1	1	1	16.4352	1	42	1	1	0.542891
2	10854	2	2	2	1	1	98	64	94	62	90	64	160	68	87	93	79.1	0.84	1.6	3.56	2.41	25	24	8	6.52	9.37	6.1	8	9	26.5625	1	98.9469	1	1	1	1	6.12017	1	42	1	1	0.54375
5	16157	2	2	3	3	1	149	93	149	93	149	93	171	70	93	99	86.1	1.27	2.69	6.73	6.51	34	26	99	5.74	6.06	5.4	8.3	7.5	23.939	1	89.6676	1	1	1	2	29.1413	1	42	1	1	0.54386
16	26862	2	2	3	2	1	121	73	120	73	117	75	169	74	92	103	117.3	1.76	7.21	9.51	1.35	18	23	24	4.73	3.88	5.7	5.4	7	25.9095	1	62.7327	1	1	1	1	3.0842	1	42	1	1	0.544379
11	23506	2	2	1	3	1	124	86	121	78	120	81	178	79	97	103	88.8	1.11	2.73	4.54	3.3	27	19	34	10.72	17.3	9.1	11.4	7	24.9337	1	86.3255	2	2	1	2	24.8459	1	42	1	1	0.544944
2	13714	1	2	1	1	1	132	77	137	91	134	78	165	81	90	102	70.5	1.22	3.31	5.39	1.83	24	26	24	5.03	6.12	5.3		7	29.7521	2	113.044	1	1	1	2	13.5941	1	42	1	1	0.545455
11	17903	2	2	1	1	1	130	71	125	73	117	68	165	70	90	101	61.9	1.31	2.2	4.11	1.78	12	16	21	4.8	6.7	5.6	6.8	7.5	25.7117	1	97.4386	1	2	1	1	33.5082	2	42	2	1	0.545455
2	10782	2	2	1	1	2	90	62	94	64	98	64	161	55	88	92	67.3	1.32	2.43	4.37	1.5	16	16	8	5.28	7.08	5.7	7.8	11	21.2183	1	88.1752	1	2	1	1	2.38484	1	42	2	1	0.546584
21	40745	2	2	1	1	2	127	97	123	95	125	93	161	58	88	96	57.3	1.59	2.33	4.5	0.92	14	18	22	5.79	8.33	5.5	11.8	9	22.3757	1	106.209	1	1	1	2	98.3946	2	42	2	1	0.546584
16	27328	2	2	1	2	2	118	78	119	75	118	78	157	62	86	99	67.6	1.07	3.47	5.14	1.52	12	15	9	4.48	5.19	6	9.9	9	25.1532	1	87.7181	1	1	1	1	4.52349	1	42	2	1	0.547771
2	14531	2	2	1	3	1	120	72	129	70	123	69	166	80	91	115	80.1	1.59	3.5	5.87	2.52	40	34	96	5.68	3.82	5.4		8	29.0318	2	97.5885	1	1	1	1	8.32369	1	42	1	1	0.548193
21	41465	2	2	3	3	2	110	70	108	69	107	68	175	75	96	100	61.6	1.17	2.85	4.82	1.45	12	17	19	5.51	4.99	5.8	8.8	8	24.4898	1	132.075	1	1	1	1	3.36814	1	42	1	1	0.548571
21	36737	2	2	1	1	2	123	84	120	84	120	85	164	79	90	106	59	1.85	3.1	5.51	1.96	17	19	15	5.38	6.2	5.8	11.4	8	29.3724	2	102.614	1	1	1	2	7.20202	1	42	2	1	0.54878
5	15263	2	2	1	1	1	112	72	110	71	108	70	155.6	59.5	85.5	92.5	71.3	1.12	2.15	3.64	0.88	10	13	21	5.41	8.42	5.1	7.2	7	24.5752	1	82.797	1	1	1	1	3.19704	1	42	2	1	0.549486
11	18071	2	2	1	1	1	115	65	108	65	110	66	165.5	88	91	117	61.9	1.61	2.41	4.81	2.07	20	35	22	5.8	9.1	5.7	9.7	9	32.1282	2	97.0876	1	1	1	1	38.8615	2	42	2	1	0.549849
21	41721	2	2	1	1	1	133	69	132	68	131	67	154.5	47	85	93	58.2	1.9	3.31	5.46	0.48	9	16	28	5.27	6.55	5.8	4.2	7	19.6898	1	104.488	1	1	1	2	4.73821	1	42	2	1	0.550162
21	36856	2	2	1	1	2	129	80	127	83	125	84	176	90	97	110	76	1.21	2.1	4.02	1.19	38	26	49	5.32	6.82	5.3	11	9	29.0548	2	103.287	1	1	1	2	2.94161	1	42	1	1	0.551136
24	43680	2	2	1	1	2	121	74	115	76	110	80	165	74	91	99	72.5	1.06	2.98	4.52	1.5	9	22	42	6.1	9.61	6.5	27.2	8	27.1809	1	109.125	1	1	1	1	0.14909	1	42	1	1	0.551515
17	32771	2	2	3	2	1	118	77	122	78	122	77	170.4	74.2	94	99	86.2	0.95	2.85	4.72	2.34	19	22	39	4.4	4.9	6	5.5	7	25.5543	1	89.2619	1	1	1	1	6.84	1	42	1	1	0.551643
13	24865	2	2	1	1	1	128	79	125	75	127	76	159.4	66.9	88	98.3	74.3	1.35	3.68	5.75	1.49	12	19	22	5.87	9.23	6.3	10.9	10	26.3299	1	78.7349	1	2	1	1	8.7	1	42	2	1	0.55207
21	38203	2	2	1	2	1	139	90	136	88	137	86	163	70	90	100	56.7	0.8	2.17	4.01	2.49	24	20	36	5.4	6.68	5.7	46.4	7	26.3465	1	107.593	1	1	1	2	762.486	2	42	2	2	0.552147
21	40946	2	2	1	1	2	120	70	122	66	120	70	163	65	90	100	49.6	1.2	2.92	4.63	1.61	13	15	14	5.11	6.99	5.7	9.4	7.5	24.4646	1	125.545	1	1	1	1	5.42741	1	42	2	1	0.552147
16	25658	2	2	1	2	1	98	60	101	57	102	57	150.5	48.5	83.1	90	60.4	0.89	1.91	3.11	0.83	7	14	8	6.642	6.633	6.1	6.4	8.41667	21.4126	1	100.289	1	1	1	1	4.49423	1	42	2	1	0.552159
21	41077	2	2	1	1	1	130	80	130	80	130	77	170	70	94	98	60.1	1.22	2.32	3.88	0.68	20	19	14	5.69	6.6	5.5	10.3	6.5	24.2215	1	100.538	1	1	1	2	5.97126	1	42	2	1	0.552941
11	17669	2	2	1	2	1	141	111	144	94	146	101	169	77	93.5	102	63	0.91	1.5	3.02	1.2	26	24	14	4.84	9.06	5.7	10.5	8	26.9598	1	95.2727	1	2	1	2	13.6716	1	42	2	1	0.553254
21	42587	2	2	1	1	1	123	73	124	74	123	73	153.5	52	85	95	50.6	1.51	1.92	3.92	0.61	9	12	11	5.3	5.36	5.4	7.4	7	22.0692	1	122.824	1	1	1	1	14.8588	1	42	2	1	0.553746
21	42735	2	2	1	1	1	114	70	115	71	113	72	153.5	55	85	93	56	1.07	2.4	3.96	0.76	12	20	16	5.49	4.64	5.1	6.3	9	23.3424	1	109.055	1	1	1	1	4.56242	1	42	2	1	0.553746
16	30863	2	2	1	1	2	118	72	108	69	108	73	158.5	60.5	88	98	58.7	1.49	3.24	4.75	0.55	13	19	23	5.33	6.03	5.3	9.1	8	24.0822	1	103.328	1	1	1	1	4.24953	1	42	2	1	0.555205
21	42081	2	2	1	1	2	130	70	130	60	130	66	158.5	65	88	103	64.7	1.63	1.5	3.35	0.45	7	19	18	4.82	4.71	5.6	5.8	6	25.8735	1	92.6071	1	1	1	2	19.1667	1	42	2	1	0.555205
16	29024	2	2	2	2	2	140	92	130	88	129	86	162	71	90	112	93.2	1.14	3.62	5.9	2.62	32	22	32	5.18	4.91	5.6	9.5	9.5	27.0538	1	81.5709	1	1	1	2	13.8823	1	42	1	1	0.555556
11	18006	2	2	1	1	1	116	74	107	65	107	63	153	60	85	99	52.2	1.09	1.67	3.09	0.54	8	9	10	6.8	7.4	5.8	7.7	9	25.6312	1	118.318	1	2	1	1	6.50871	1	42	2	1	0.555556
16	27527	2	2	1	1	1	114	74	110	74	103	70	160	67	89	102	57.6	1.46	3.14	4.96	0.9	6	10	14	5.45	7.09	6.2	14.6	7	26.1719	1	105.748	1	1	1	1	4.91282	1	42	2	1	0.55625
2	11834	2	2	1	1	2	120	63	114	61	119	62	153.2	65.1	85.3	103.2	56.3	1.04	2.02	4.29	4.11	18	24	19	5.97	6.9	5.5	6.3	8.66667	27.7373	1	108.701	1	2	1	1	3.50029	1	42	2	1	0.556789
5	16057	2	2	1	2	1	125	80	120	83	122	82	158	68	88	106	61.6	1.28	1.8	4.7	2.01	23	21	19	4.7	6.76	5.5	16.3	8.5	27.2392	1	97.7592	1	2	1	2	4.20981	1	42	2	1	0.556962
17	32304	2	2	1	1	1	122	76	118	71	118	70	145.4	55.2	81	90	50.4	2.02	2.18	4.55	0.69	15	15	16	8.8	14	6.2	4.2	8	26.1102	1	123.492	2	2	1	1	13.02	1	42	2	1	0.557084
11	22419	2	2	1	1	2	111	72	103	71	111	69	156	74	87	108	57.3	1.42	2.41	4.25	1	11	16	21	4.83	6.53	5.7	7.3	7	30.4076	2	106.366	1	1	1	1	9.48945	1	42	2	1	0.557692
21	40219	2	2	1	1	2	154	97	153	96	152	96	156	70	87	100	52.4	1.15	3.32	5.58	1.41	9	13	13	5.5	6.39	5.2	7.9	7	28.764	2	117.664	1	1	1	2	6.58762	1	42	2	1	0.557692
21	43527	2	2	3	2	1	134	109	133	108	132	109	170	82	95	95	72.5	1.24	4.11	5.91	1.84	9	12	40	6.12	4.84	5.3	7.9	7	28.3737	2	109.384	1	1	1	2	14.7059	1	42	1	1	0.558824
5	15047	2	2	1	1	1	170	107	168	100	170	100	164.3	71.5	92	98	64.3	0.94	2.56	4.96	3.77	11	13	123	6.68	9.04	5.6	12.1	9.5	26.4869	1	125.511	1	2	1	2	676.281	2	42	1	2	0.559951
5	16358	2	2	1	1	1	130	67	130	67	130	70	148	100	83	87	53.5	1.54	4.11	7.35	4.29	20	16	26	5.85	6.99	6	8.8	9	45.6538	2	115.031	1	2	1	2	1.63979	1	42	2	1	0.560811
21	42675	2	2	1	1	1	182	111	180	110	180	108	164	69	92	101	60.2	1.08	2.71	4.86	2.04	36	23	36	5.99	7.05	5.5	15.8	8.5	25.6544	1	100.58	1	1	1	2	6.12346	1	42	2	1	0.560976
5	16052	2	2	1	1	2	137	84	137	84	137	84	153	62	86	98	65.3	1.15	2.66	4.59	1.24	13	13	11	5.5	7.64	5.7	9.3	9	26.4855	1	91.455	1	2	1	2	1.53891	1	42	2	1	0.562092
21	40860	2	2	1	2	1	119	73	120	74	121	72	153	61	86	99	49.1	1.31	2.33	4.04	1.05	13	16	19	7.43	9.71	6.5	25.6	7.5	26.0584	1	126.955	2	1	1	1	18.1914	1	42	2	1	0.562092
5	15154	2	2	1	1	1	135	93	130	90	123	89	159	70.6	89.8	97	49.8	0.85	2.27	3.85	1.09	25	21	28	4.75	5.37	5.4	12.4	8	27.9261	1	168.593	1	1	1	2	2.16888	1	42	1	1	0.56478
16	26934	2	2	1	1	2	156	97	136	91	142	98	154	69	87	100	59	1.32	3.6	5.46	1.37	14	18	91	5.51	7.38	6.7	9.1	7.5	29.0943	2	102.715	1	1	1	2	10.4391	1	42	2	1	0.564935
13	24792	2	2	1	1	2	120	78	120	76	115	74	157.4	72	89	99.1	62.6	1.8	3.49	5.95	1.61	85	47	57	8.32	19.92	9.2	14.2	8	29.0618	2	96.0333	2	1	1	1	11.6505	1	42	2	1	0.565438
11	18739	2	2	3	2	1	135	95	136	96	144	96	173	75	98	105	83.5	0.85	1.54	3.41	2.13	21	22	26	5.6	7.6	5.5	8.1	9.16667	25.0593	1	92.7853	1	2	1	2	44.0216	2	42	1	1	0.566474
16	29949	2	2	1	2	1	126	84	129	75	135	86	153.5	60	87	95	65.6	1.03	2.38	4.19	1.23	16	16	15	5.68	7.2	5.5	8.8	5	25.4645	1	90.8292	1	1	1	2	4.81955	1	42	2	1	0.566775
13	24753	2	2	1	1	2	128	86	126	85	126	86	146.3	62.3	83	92	42.9	1.23	2.52	4.39	1.3	8	12	15	5.76	9.51	6	7.3	7.5	29.1071	2	148.512	1	1	1	2	12.5	1	42	2	1	0.567327
5	16304	1	2	1	1	2	129	77	130	75	130	75	155	74	88	105	53.4	1.03	1.86	3.28	0.7	7	15	10	5.18	5.97	5.5	10.3	7	30.8012	2	115.42	1	1	1	1	62.2825	2	42	2	1	0.567742
11	23934	2	2	1	1	1	134	75	123	80	114	79	155	62	88	99	72.5	1.11	3.59	5	1.31	12	12	21	5.53	6.5	5.8	8.6	10	25.8065	1	80.9792	1	1	1	1	10.7272	1	42	2	1	0.567742
21	41974	2	2	1	1	1	121	72	120	73	122	72	158.5	57	90	92	58.4	1.28	3.71	5.54	0.9	22	22	30	5.02	6.11	5.4	4.1	8.5	22.6891	1	103.904	1	1	1	1	4.08082	1	42	2	1	0.567823
2	13896	2	2	1	2	1	133	99	130	95	139	97	169	79.5	96	99	79.2	1.08	4.47	6.36	0.91	30	27	73	6.42	11.59	6.1		6.5	27.8352	1	98.651	2	1	1	2	8.37446	1	42	1	1	0.568047
16	27923	2	2	1	1	2	122	72	118	69	110	67	159.8	64.5	90.8	101.2	77.8	1.38	4.67	7.18	2.34	7	21	24	5.83	7.05	5.9	8.9	8	25.2584	1	74.8658	1	1	1	1	3.64302	1	42	2	1	0.56821
11	18819	2	2	1	1	1	127	58	126	72	126	72	154.5	64.5	88	105	60	1.17	2.61	4.21	1.5	27	32	25	5.3	9.2	5.5	7.8	6.5	27.0211	1	100.892	1	1	1	1	29.6346	1	42	2	1	0.569579
16	27690	2	2	1	1	2	123	79	110	75	109	74	158	65	90	103	68	1.26	3.45	5.42	2.07	12	15	11	4.96	6.58	5.4	11.7	7	26.0375	1	87.0936	1	1	1	1	2.65486	1	42	2	1	0.56962
21	39424	2	2	1	1	1	135	74	133	72	134	73	158	81	90	102	59.8	0.99	2.77	4.93	2.89	7	14	21	4.8	6.28	5.4	18.8	7	32.4467	2	101.192	1	1	1	2	9.86141	1	42	2	1	0.56962
21	42385	2	2	1	1	2	99	58	99	58	98	59	157.5	58	90	88	49.8	1.3	2.21	4.4	1.57	15	20	12	5.26	6.84	5.6	5.9	9.5	23.3812	1	124.736	1	2	1	1	8.54784	1	42	2	1	0.571429
17	33345	2	2	3	3	1	113	78	126	84	113	80	183.7	108	105	111	67.2	1.39	3.51	5.48	1.15	43	32	55	5.6	6.3	5.7	14.8	6	32.0041	2	118.971	1	1	1	2	8.51	1	42	1	1	0.571584
11	23753	2	2	1	1	2	131	79	124	76	117	74	157.5	71	90.1	109	63.4	1.17	2.44	4.27	2.14	40	27	37	5.62	7.5	6.1	24.4	7.5	28.6218	2	94.6437	1	2	1	1	14.9636	1	42	2	1	0.572063
11	18732	2	2	3	2	1	134	119	114	82	115	81	174.5	84	100	103	77.8	1.07	3.6	5.19	1.41	23	22	24	5.5	6.8	5.9	7.1	7.5	27.586	1	100.849	1	2	1	2	65.4889	2	42	1	1	0.573066
21	42023	2	2	1	2	1	150	98	150	100	150	98	157	59	90	93	53.4	1.34	3.77	5.21	1.47	12	14	15	5.64	10	6.2	7.2	6	23.9361	1	115.327	1	1	1	2	48.906	2	42	2	1	0.573248
16	29415	2	2	2	2	1	140	84	132	79	141	82	172.5	85	99	109	72.6	0.77	1.78	3.07	1.17	16	16	58	5.87	5.09	5.6	11.5	8	28.5654	2	108.983	1	1	1	2	11.2394	1	42	1	1	0.573913
11	23919	2	2	1	1	1	109	80	112	75	117	77	155	66.5	89	100	74.2	1.09	2.13	3.64	1.02	71	35	39	5.79	7.9	5.7	15.4	9	27.6795	1	78.9689	1	2	1	1	12.111	1	42	2	1	0.574194
5	15042	2	2	1	2	1	117	67	120	70	118	69	170.5	90	98	107	58	0.47	1.06	2.53	2.77	9	13	22	5.15	6.86	4.7	10.9	10.5	30.9595	2	141.615	1	2	1	1	1.59928	1	42	1	1	0.57478
11	19403	2	2	1	1	2	118	76	117	69	113	71	158	67	91	103	51.7	1.06	2.32	4.14	1.79	15	16	23	5.5	12.1	5.5	10.7	7	26.8386	1	119.518	2	1	1	1	15.4653	1	42	2	1	0.575949
11	19062	2	1	3	2	1	116	76	120	75	113	73	177	82	102	103	73.2	0.87	1.89	3.27	0.89	19	19	19	7	12.5	7	8.1	6.5	26.1738	1	107.863	2	1	1	1	8.88199	1	42	1	1	0.576271
21	42537	2	2	1	2	1	179	109	178	108	179	109	175	92	101	110	107.1	1.33	3.35	5.08	1.61	28	23	40	9.91	21.4	7.8	14	7.5	30.0408	2	69.6282	2	1	1	2	117.647	2	42	1	1	0.577143
21	39968	2	2	1	2	1	127	74	126	73	124	72	168	80	97	103	61.7	1.07	2.59	4.54	2.49	35	37	34	8.32	8.72	5.6	17.5	8.5	28.3447	2	131.556	2	1	1	1	3.86623	1	42	1	1	0.577381
16	28351	2	2	1	1	2	126	92	129	84	124	80	164.5	65	95	102	59.4	1.18	2.92	4.16	1.32	16	16	18	6.15	10.73	6.1	13.7	8	24.0205	1	102.198	1	1	1	2	6.38443	1	42	2	1	0.577508
2	12303	1	2	1	1	1	107	73	110	74	106	76	154	66	89	98	54.2	1.16	2.78	5.48	2.91	8	19	35	5.12	11.23	5.7	6.4	10.5	27.8293	1	113.115	2	2	1	1	11.9752	1	42	2	1	0.577922
16	30488	2	2	1	1	2	103	61	96	57	111	65	155.2	55	89.7	93.9	57.5	1.31	2.82	4.49	1.31	25	19	16	4.82	7.51	5.2	16.2	8	22.8339	1	105.871	1	1	1	1	1.80279	1	42	2	1	0.577964
21	43077	2	2	1	1	2	109	85	110	90	110	84	166	73	96	107	56	2.15	2.29	4.85	0.67	15	17	23	5.74	5.89	5.7	10.4	8.5	26.4915	1	109.356	1	1	1	2	3.2113	1	42	2	1	0.578313
21	36645	2	2	1	1	1	113	65	114	68	112	66	169	72	98	105	58.8	1.09	2.73	5.4	3.12	9	15	13	4.97	7.49	5.8	11	7.5	25.2092	1	103.251	1	1	1	1	3.22841	1	42	2	1	0.579882
16	26697	2	2	1	1	2	124	73	114	70	127	72	155	66.5	90	106	55.5	1.82	2.31	4.74	0.86	9	17	11	4.68	6.97	5.9	4.8	7	27.6795	1	110.063	1	1	1	1	6.5119	1	42	2	1	0.580645
21	41308	1	2	1	1	2	138	78	137	77	136	76	167	73	97	100	58.8	1.87	4.06	5.73	0.51	7	17	18	4.89	8.45	5.3	8	8	26.1752	1	103.335	1	1	1	2	8.89185	1	42	2	1	0.580838
13	24900	2	2	1	1	2	121	75	120	74	118	72	163.8	85.5	95.5	107.6	53.2	1.21	3.4	5.78	4.14	21	20	19	5.22	8.01	5.7	10.5	10	31.8668	2	115.981	1	1	1	1	7.8	1	42	2	1	0.583028
17	35646	2	2	1	1	1	121	48	98	55	103	58	154.3	52.4	90	93	49.1	1.41	1.79	3.73	0.86	10	18	11	5.1	4.6	5.9	5.5	6	22.009	1	127.118	1	1	1	1	5.19	1	42	2	1	0.583279
2	12936	2	2	1	1	1	132	88	130	82	132	82	173	91.5	101	109	68.5	0.81	2.16	4.11	3.01	39	25	24	5.15	8.79	5.5	11.6	10.5	30.5724	2	116.473	1	2	1	2	2.51994	1	42	1	1	0.583815
21	42868	2	2	1	1	1	136	74	136	74	136	74	154	62	90	100	55	1.44	3.19	5.36	1.18	21	22	23	5.72	14.52	6.3	7	9	26.1427	1	111.649	2	1	1	2	6.82806	1	42	2	1	0.584416
11	21576	2	2	1	1	1	152	99	148	105	147	101	159	68	93	100	65.2	1.17	1.46	3.03	0.66	15	15	18	5.45	7.71	5.4	6.7	7.16667	26.8977	1	91.7276	1	2	1	2	10.5042	1	42	2	1	0.584906
2	14227	2	2	3	2	1	124	82	113	80	112	78	169	77.5	99	99	69.4	1.21	3.82	5.8	1.79	26	25	125	6.1	7.75	6.4		7.5	27.1349	1	114.666	1	1	1	2	6.2157	1	42	1	1	0.585799
21	41986	2	2	1	1	1	130	71	126	70	128	70	158.5	62	93	95	55.1	1.23	2.62	6.09	2.68	8	14	25	5.2	6.71	5.9	8.8	8	24.6793	1	111.011	1	1	1	1	6.36179	1	42	2	1	0.586751
16	25962	2	2	1	1	2	129	78	119	77	121	78	155	66	91	98	58.1	0.96	2.77	4.08	0.85	6	11	16	4.696	7.008	6.2	9.9	8	27.4714	1	104.811	1	1	1	1	4.9277	1	42	2	1	0.587097
21	42987	2	2	1	1	1	133	79	132	78	134	77	168.5	76	99	108	74.5	1.21	3.54	5.19	1.01	17	19	22	10.28	9.15	5.8	7.5	10	26.7679	1	105.621	2	2	1	2	6.21173	1	42	1	1	0.587537
5	14875	2	2	1	1	2	131	83	131	83	131	83	170	90	100	110	74.4	1.16	2.28	3.74	1.24	10	36	126	5.1	7.53	5.2	6.3	8	31.1419	2	105.913	1	1	1	2	1.23199	1	42	1	1	0.588235
11	20972	2	2	1	2	1	125	71	118	72	115	79	170	84	100	104	77.8	0.99	2.19	4.33	3.51	29	32	36	4.62	4.48	5.4	6.2	7	29.0657	2	100.658	1	1	1	1	9.14586	1	42	1	1	0.588235
21	42154	2	2	1	1	1	118	72	119	76	120	74	154	55	91	95	60.9	1.95	2.75	5.15	0.73	13	20	17	5.05	7.24	5.7	5.8	7	23.1911	1	99.3122	1	1	1	1	3.04925	1	42	2	1	0.590909
11	19564	2	2	1	1	1	126	90	124	86	134	81	159	79	94	100	81.7	1.43	3.27	6.1	3.92	21	30	46	8	16.5	6.8	19.6	9	31.2488	2	70.7748	2	2	1	2	21.3036	1	42	2	1	0.591195
21	42737	2	2	1	1	2	165	100	165	102	164	100	167	78	99	106	58.8	1.93	3.73	6.24	1.19	16	21	21	5.3	5.1	5.8	8.1	7	27.968	1	102.991	1	1	1	2	7.39864	1	42	2	1	0.592814
11	24020	2	2	3	2	1	123	90	132	75	123	80	168.5	80	100	104	69.6	1.1	2.21	3.72	1.83	56	37	56	8.57	20.8	9.7	16.8	7	28.1767	2	114.525	2	1	1	2	117.308	2	42	1	1	0.593472
11	21817	2	2	1	1	1	118	83	116	81	126	80	155	55	92	100	60.5	0.9	1.69	3.46	1.42	13	17	13	5.35	6.02	5.4	9.2	8.5	22.8928	1	99.9059	1	2	1	2	28.2912	1	42	2	1	0.593548
13	24553	2	1	3	3	2	126	77	126	74	127	74	173.5	95	103	112	50.2	1.04	2.63	4.74	2.38	11	11	65	8.12	11.31	7.4	8.2	8.5	31.5591	2	166.892	2	2	1	1	6.13267	1	42	1	1	0.59366
11	19972	2	2	1	2	2	110	76	106	76	108	74	180	88	107	108	56.9	1.62	2.13	4.3	0.59	14	19	11	4.71	6.35	5.9	4.7	9.5	27.1605	1	144.708	1	1	1	1	21.5342	1	42	1	1	0.594444
21	41447	2	2	1	1	1	135	86	136	87	134	86	158	45	94	84	52.2	1.57	1.68	3.38	0.61	9	12	27	5.58	3.54	5.5	3.2	7.5	18.026	1	118.616	1	1	1	2	8.43418	1	42	2	1	0.594937
5	14879	2	2	1	2	1	121	72	118	71	117	70	164	69.5	98.5	103	51	1.03	2.67	4.12	1.56	11	13	36	5.19	6.78	4.7	10.4	8	25.8403	1	163.819	1	2	1	1	0.888894	1	42	1	1	0.60061
11	21578	2	2	1	1	1	117	88	142	89	124	85	138	46	83	93	53.6	1.06	2.17	3.86	1.17	9	16	14	5	6.89	5.3	17.9	9	24.1546	1	114.573	1	2	1	2	26.1211	1	42	2	1	0.601449
11	17490	2	2	1	1	1	93	61	93	61	92	64	156	60	94	104	57.9	0.85	1.88	3.26	1.23	6	9	13	4.7	7.22	5.4	8.2	7.66667	24.6548	1	104.976	1	2	1	1	22.4771	1	42	2	1	0.602564
21	41971	2	2	1	1	1	115	78	115	80	120	80	161.5	70	98	107	54.7	1.26	2.86	5.29	0.91	17	23	13	5.05	6.66	5.5	12.3	8	26.8382	1	111.992	1	1	1	1	28.6618	1	42	2	1	0.606811
13	25130	2	2	1	1	2	123	72	115	67	118	70	161	78	98	108	53.5	0.63	1.17	3.45	4.24	11	11	13	6.84	11.35	6.3	17.2	6.5	30.0914	2	115.154	2	1	1	1	10.2296	1	42	2	1	0.608696
21	42746	2	2	1	1	1	127	77	127	75	126	77	151	54	92	100	62	1.42	3.08	5	1	8	15	14	6.81	6.88	6.1	7.9	7	23.6832	1	97.1384	1	1	1	1	8.89147	1	42	2	1	0.609272
21	42750	2	2	1	1	1	107	68	106	67	107	68	151	55	92	101	57.1	1.15	2.68	4.29	1.28	8	18	11	5.51	5.85	5.4	22.6	6.66667	24.1217	1	106.611	1	1	1	1	19.9823	1	42	2	1	0.609272
11	18552	2	2	1	1	2	122	89	123	87	125	85	169	99	103	116	58.1	1.19	2.21	3.94	1.13	33	33	22	5.5	7.4	5.3	16.7	9	34.6627	2	104.608	1	2	1	2	12.0696	1	42	2	1	0.609467
16	25777	2	2	1	1	2	146	94	148	99	136	99	155.4	79.1	95	109	62.9	1.13	5.64	8.5	4.72	48	47	78	6.552	10.305	6.2	11.3	7	32.7548	2	95.6658	1	1	1	2	58.2673	2	42	2	1	0.611326
21	36428	2	2	2	2	1	118	71	117	70	115	70	165	84	101	111	60.9	0.92	1.9	3.36	1.48	17	19	14	6.4	10.89	5.8	13.7	6	30.854	2	98.9065	1	2	1	1	4.43721	1	42	2	1	0.612121
5	16295	2	2	1	2	2	128	80	130	80	130	80	156	81	96	109	62.1	0.97	2.56	4.01	0.63	11	12	23	5.53	4.87	5.4	18.4	8.5	33.284	2	96.9782	1	1	1	2	1.68845	1	42	2	1	0.615385
24	43770	2	2	1	1	1	154	92	156	90	154	90	162.5	75	100	108	63.7	1.36	3	4.98	1.88	8	20	11	5.6	6.76	5.3	8.6	9	28.4024	2	94.2881	1	1	1	2	3.94331	1	42	2	1	0.615385
21	41967	2	2	1	1	1	140	82	140	80	140	80	152.5	64	94	99	60.4	1.32	4.32	7.35	2.2	20	19	33	5.81	7	6.5	8.5	9	27.5195	1	99.9739	1	1	1	2	3.20718	1	42	2	1	0.616393
21	42879	1	2	1	2	1	119	73	119	70	118	73	160	65	99	99	52.1	1.52	2.77	4.8	1.15	6	13	13	5.46	3.46	5.6	7	8	25.3906	1	118.423	1	1	1	1	18.0557	1	42	2	1	0.61875
21	42156	2	2	1	1	1	112	76	113	75	114	76	148.5	55	92	93	51.5	1.23	3	4.22	0.57	10	16	14	5.18	5.83	5.2	6.6	8.5	24.9408	1	120.12	1	1	1	1	60.4065	2	42	2	1	0.619529
21	40411	2	2	1	1	1	135	77	134	76	133	76	157	79	98	114	49.6	1.13	3.36	5.19	2.11	56	46	50	5	8.33	5.7	7.1	7	32.05	2	125.422	1	1	1	2	19.9525	1	42	2	1	0.624204
21	43021	2	2	1	1	1	111	85	110	85	110	84	148.5	62	93	98	57.7	1.44	2.95	4.86	0.59	14	18	19	5.04	5.76	5.2	7	10	28.115	2	105.469	1	1	1	2	3.39433	1	42	2	1	0.626263
21	42175	2	2	3	2	2	142	86	140	87	141	85	169	84	106	108	65.2	1	4.3	5.71	2.66	29	22	43	5.84	5.89	5.4	8.8	8	29.4107	2	123.336	1	1	1	2	4.94234	1	42	1	1	0.627219
16	27920	2	2	1	1	2	122	71	123	74	123	75	149.2	73.2	94	111	71.1	1.33	3.89	5.39	0.9	9	16	20	5.47	5.68	5.8	13.6	6	32.8832	2	111.629	1	1	1	1	5.28843	1	42	1	1	0.630027
2	12922	2	2	1	1	2	109	62	110	61	110	56	145	64	92	104	46	0.83	1.84	3.44	2.41	20	17	74	6.94	14.51	5.8	17.6	9.5	30.44	2	136.779	2	2	1	1	12.361	1	42	2	1	0.634483
16	30999	2	2	1	1	1	137	73	131	74	129	78	158	70	101	105	59.1	1.34	2.18	3.89	2.22	13	18	9	5.41	11.66	6.4	9.6	5	28.0404	2	102.707	2	1	1	2	7.87487	1	42	2	1	0.639241
16	30203	2	2	1	1	2	158	92	140	88	137	98	153	71	98	108	58.8	1.46	3.24	5.75	1.48	9	18	16	4.92	6.1	5.5	12	8	30.3302	2	103.437	1	1	1	2	3.8174	1	42	2	1	0.640523
16	28996	2	2	1	1	2	122	78	118	81	112	74	159	86.5	102	112	65.7	1.96	3.43	5.96	1.2	10	17	73	5.42	6.03	6	11.8	7	34.2154	2	90.7026	1	1	1	1	2.23919	1	42	2	1	0.641509
16	30698	2	2	1	1	1	131	86	143	87	140	90	145.5	56	94	107	62.9	1.52	3.3	4.78	1.32	15	20	15	5.8	5.95	5.4	11.4	8	26.4522	1	95.3172	1	1	1	2	7.13364	1	42	2	1	0.646048
16	30057	2	2	1	1	2	122	82	127	98	126	90	159.3	85.8	103.4	109.5	91	1.21	3.65	5.83	1.01	13	19	22	5.58	4.49	6	11.8	9	33.8108	2	62.4494	1	2	1	2	13.4365	1	42	2	1	0.64909
13	25203	2	1	1	1	1	126	83	134	78	130	78	152	72	100	108	62	0.93	2.01	5.15	7.45	20	27	21	10.72	15.09	8.6	19.6	10.5	31.1634	2	97.2163	2	2	1	2	26.7	1	42	2	1	0.657895
21	42095	2	2	1	1	1	133	95	134	95	134	96	155	72	102	108	55.3	1.27	3.1	4.66	0.63	12	18	14	5.15	6.56	5	5.2	7.5	29.9688	2	110.776	1	1	1	2	2.98302	1	42	2	1	0.658065
21	41596	2	2	1	1	1	110	69	110	68	112	69	161	79	107	108	56	1.19	1.75	3.24	0.63	15	20	29	5.13	5.03	5.8	5	8	30.4772	2	109.152	1	1	1	1	4.21053	1	42	2	1	0.664596
17	34057	2	2	3	3	2	138	89	131	85	122	86	172.8	100.2	116	116	68.2	0.97	2.75	4.91	3.45	33	23	126	4.9	6.1	6.7	37.3	7	33.5568	2	117.371	1	1	1	2	38.74	2	42	1	1	0.671296
11	22782	2	2	1	1	1	123	74	98	73	93	66	160.5	44.5	58	82	76	1.28	2.06	3.74	0.91	13	26	9	4.51	3.34	5.4	3.5	8	17.2747	1	76.3092	1	1	1	1	12.6451	1	43	2	1	0.361371
24	43841	2	2	1	1	1	134	67	134	67	130	68	147	38.5	56	79	66.3	1.94	2.71	4.97	0.85	11	23	8	5.66	5.88	4.7	2.3	10	17.8167	1	89.4784	1	1	1	2	11.7593	1	43	2	1	0.380952
11	22656	2	2	1	1	2	112	70	113	75	105	72	157	41	60	80	46.7	1.37	1.97	3.84	0.62	8	22	14	4.64	6.85	5	2	10	16.6335	1	133.79	1	1	1	1	11.4194	1	43	2	1	0.382166
5	14937	2	2	1	1	1	90	60	90	60	92	62	155	55	60	70	57.6	1.68	1.83	3.82	0.42	6	10	9	5.33	6.84	4.9	2.3	8	22.8928	1	105.16	1	2	1	1	5.52158	1	43	2	1	0.387097
2	10989	2	2	1	1	2	108	74	112	71	111	75	160	54	62	78	54.7	1.16	1.3	3.18	1.19	197	222	68	4.98	11.4	6	3.4	7	21.0938	1	111.705	2	1	1	1	11.5455	1	43	2	1	0.3875
16	28447	2	2	1	1	2	93	62	93	61	93	64	163.5	45	64	90	72.8	1.41	2.8	4.46	0.82	12	18	23	5.33	7.94	6.1	6.5	7	16.8336	1	80.2	1	1	1	1	8.95184	1	43	2	1	0.391437
2	11793	2	2	1	2	2	105	71	101	65	99	59	160.8	61.3	63.4	97.2	70	1.24	3.39	5.23	1.43	14	14	14	5.25	9.02	6	6.4	8	23.7076	1	84.084	1	1	1	1	62.8101	2	43	2	1	0.394279
2	13010	2	2	1	2	2	89	48	97	53	106	52	167	52	66	89	68.9	1.85	1.71	3.88	0.63	13	20	13	5.81	5.45	5.2	2.5	8	18.6453	1	115.445	1	1	1	1	3.04179	1	43	1	1	0.39521
2	12181	2	2	1	1	2	119	83	114	77	120	80	159.2	47.1	64.2	85.1	67.7	1.71	2.48	4.69	1.06	10	17	15	5.37	3.6	5.1	9.5	8.5	18.5838	1	87.3309	1	2	1	2	6.56069	1	43	2	1	0.403266
2	12592	2	2	3	2	2	110	59	98	54	101	57	168.2	54.2	68.2	86.4	82.2	1.61	1.99	4.06	0.86	7	18	23	5.79	9.33	5.8	3.3	10	19.1579	1	94.2686	1	1	1	1	4.83853	1	43	1	1	0.40547
21	36977	1	2	1	1	1	118	66	110	60	110	62	158.5	49.5	65	86.5	51.9	1.5	2.79	4.97	0.63	12	21	9	4.11	3.39	5.6	2.7	6.5	19.7036	1	118.823	1	1	1	1	11.0678	1	43	2	1	0.410095
16	28586	1	2	2	1	1	111	71	117	74	120	74	151	42	62	85	60.3	1.8	4.22	6.62	1.16	7	13	21	5	8.38	5.5	7.5	9	18.4202	1	99.832	1	1	1	1	8.95269	1	43	2	1	0.410596
5	16106	2	2	1	1	2	123	75	121	73	120	75	160	51	66	90	70	2.39	2.94	6.21	0.68	23	25	15	7.88	11.41	6.1	5.7	6.5	19.9219	1	83.8867	2	1	1	1	56.1072	2	43	2	1	0.4125
11	17886	2	2	1	3	1	113	67	107	62	102	70	160	55	66	83	59.6	1.61	2.06	4.08	0.76	9	15	13	7.1	5.5	5.8	5.5	8.25	21.4844	1	101.162	2	2	1	1	8.83061	1	43	2	1	0.4125
2	12288	2	2	1	1	2	97	66	85	69	93	63	158.1	46.1	65.6	88.7	58.3	1.46	2.42	4.5	0.85	7	15	7	5.39	6.58	5.3	5.8	10	18.4432	1	103.915	1	2	1	1	5.05377	1	43	2	1	0.414927
16	27276	2	2	1	2	1	122	96	95	69	99	69	168.1	54	70	90	60.3	1.51	3.31	4.88	0.98	10	14	13	4.09	5.68	5.6	7.9	8	19.1099	1	99.6147	1	1	1	1	5.73816	1	43	2	1	0.416419
17	35705	2	2	1	1	1	148	66	134	72	131	71	157.8	50.4	66	79	63.5	1.55	2.38	4.36	0.67	9	22	9	5.4	4.3	6	5.3	9	20.2403	1	94.0637	1	1	1	2	11.86	1	43	2	1	0.418251
21	39405	2	2	3	1	1	115	74	120	73	125	70	172	55	72	90	99.2	1.62	1.89	4.05	0.55	33	32	16	12.69	5.52	5.4	3.9	8	18.5911	1	75.8534	2	1	1	1	4.97198	1	43	1	1	0.418605
16	27910	2	2	1	1	2	111	74	111	73	108	69	159.9	50.5	67.2	90.5	60.5	1.53	2.17	4.22	1.03	13	19	16	4.48	5.65	5.1	3	9.33333	19.7512	1	99.6049	1	2	1	1	10.4771	1	43	2	1	0.420263
2	12757	2	2	3	2	2	122	92	128	92	120	90	160.2	49.1	67.4	84.3	73.1	1.34	1.7	3.68	0.86	9	19	14	4.69	4.93	5.2	3.2	8	19.1318	1	107.897	1	1	1	2	3.71366	1	43	1	1	0.420724
21	43292	2	2	1	2	2	125	65	124	60	122	64	159	50	67	90	57.7	2.01	2.51	5.07	0.57	10	17	25	4.66	9.02	5.7	2.8	8	19.7777	1	105.133	1	1	1	1	7.53623	1	43	2	1	0.421384
5	15007	2	2	1	2	1	125	79	125	79	130	80	159.9	54	67.4	83	51.1	0.73	2.13	3.08	0.7	9	13	13	4.78	6.07	4.8	4.6	10.5	21.1201	1	162.593	1	2	1	1	38.1864	2	43	1	1	0.421513
16	28555	2	2	1	1	2	122	58	113	66	111	65	162	54.5	68.4	91	64	1.58	2.7	4.6	0.87	8	13	11	5.18	8.65	5.4	7.4	9.5	20.7667	1	93.0308	1	2	1	1	13.5993	1	43	2	1	0.422222
5	14989	2	2	3	2	1	115	68	115	70	110	70	163.1	55.2	69	83.8	53.4	0.78	1.51	2.49	0.46	6	10	17	5.77	5.66	4.4	5.4	8	20.7506	1	154.687	1	1	1	1	1.20968	1	43	1	1	0.423053
5	15027	1	2	1	1	1	111	61	110	60	110	62	146.5	42.3	62	82	47.9	0.94	1.51	2.85	0.79	9	13	10	5.05	7.83	4.8	12.8	8.5	19.709	1	130.22	1	2	1	1	0.654001	1	43	2	1	0.423208
2	13357	2	2	1	1	2	91	69	92	65	92	66	151	45	64	85	55.3	1.23	2.05	3.7	0.88	8	22	12	4.88	6.82	4.9	1.3	8	19.736	1	110.484	1	1	1	1	3.92382	1	43	2	1	0.423841
2	11960	2	2	1	1	1	121	78	119	76	120	78	158.2	41.5	67.1	86.3	46.3	1.59	1.94	4.03	1.01	20	19	13	5.31	10.32	5.8	5.2	5	16.5819	1	135.65	1	1	1	1	14.7425	1	43	2	1	0.424147
2	14403	2	2	1	1	1	119	79	118	79	118	79	164.5	58	70	95	75.5	1.68	3	4.88	1.04	20	24	15	5.55	5.8	5.8		7.5	21.4337	1	77.1552	1	1	1	1	5.84304	1	43	2	1	0.425532
11	17161	2	2	1	1	1	122	71	122	71	123	76	161	58.3	68.6	89.5	30.5	0.56	0.94	1.72	0.36	6	5	7	4.99	6.2	5.9	4.1	8	22.4914	1	218.979	1	1	1	1	7.99488	1	43	2	1	0.426087
16	29351	2	2	1	1	1	104	72	104	75	104	71	157	51	67	88	68.2	1.27	2.73	4.81	1.58	9	18	18	4.97	4.88	5.2	6.6	6	20.6905	1	86.7473	1	1	1	1	15.1606	1	43	2	1	0.426752
16	27247	2	2	1	2	1	98	56	98	55	97	53	159	51.5	68	86	62.2	2.04	3.35	5.72	0.99	10	12	11	4.79	6.84	5.7	3.8	7	20.371	1	96.3768	1	1	1	1	6.80945	1	43	2	1	0.427673
16	27235	2	2	3	2	1	108	67	113	71	113	76	163.4	55	70	87	66.7	1.61	3.7	5.7	1.04	17	17	54	4.95	5.1	5.8	2.7	8	20.5996	1	119.57	1	1	1	1	10.3647	1	43	1	1	0.428397
11	22670	2	2	1	1	1	108	55	104	59	103	55	158.5	51.5	68	91.5	70.6	1.37	2.94	4.8	1.16	12	17	11	5.58	6.49	6	5.6	8	20.4998	1	83.2781	1	2	1	1	18.1044	1	43	2	1	0.429022
11	17364	2	2	1	1	1	138	84	121	78	115	85	163	54	70	90	41.7	1.52	1.74	3.71	0.61	12	16	7	5.04	5.71	5.4	3.5	8.5	20.3244	1	152.53	1	2	1	2	0.0169635	1	43	2	1	0.429448
2	14187	2	2	3	3	1	127	77	110	82	113	78	174	56	75	90	67.7	1.45	2.41	4.75	2.12	17	30	40	5.57	7.13	5.1		7	18.4965	1	117.76	1	1	1	1	5.81322	1	43	1	1	0.431034
11	19327	2	2	1	2	2	103	63	103	64	104	70	160	49	69	86	63.4	1.59	2.66	4.86	1.41	15	24	15	5.5	5.3	5.6	6.3	9	19.1406	1	94.3684	1	2	1	1	26.9954	1	43	2	1	0.43125
2	12580	2	2	3	2	2	101	71	108	69	110	70	149.5	42.5	64.5	83.4	92.5	1.48	2.21	4.3	1.27	30	41	27	5.49	10.26	5.1	3.6	8	19.0154	1	82.2507	1	1	1	1	0.901215	1	43	1	1	0.431438
2	10230	1	2	1	1	1	102	77	96	71	100	68	162.1	61.5	70.1	99.1	61.3	1.21	2.01	3.47	0.4	44	28	13	5.85	8.05	4.7	7.1	6	23.405	1	98.1126	1	1	1	1	5.54452	1	43	2	1	0.432449
5	15005	2	2	1	3	1	137	88	135	80	130	78	167.5	54.8	72.5	82.7	67.6	1.44	2.36	4.18	0.83	31	41	35	6.26	4.77	5.3	5.7	11.5	19.5322	1	117.705	1	2	1	2	0.507437	1	43	1	1	0.432836
21	39609	2	2	1	1	1	124	72	125	72	120	73	157	46	68	80	63.9	2.03	3.16	6.24	1.39	16	22	21	5.74	5.88	5.7	11.6	8	18.662	1	93.4073	1	1	1	1	4.49383	1	43	2	1	0.433121
2	14010	2	2	1	2	1	117	73	110	64	106	68	159	53	69	86	60.2	1.26	3.09	6.44	3.29	13	23	34	7.58	12.43	6.7		10	20.9644	1	99.7981	2	1	1	1	16.1212	1	43	2	1	0.433962
11	22059	2	2	1	1	1	120	76	114	77	118	81	168	62	73	102	46.6	1.27	2.33	3.84	1.14	10	16	6	5.82	6.07	5.7	14.9	9	21.9671	1	134.556	1	1	1	1	15.9938	1	43	2	1	0.434524
2	13159	2	2	3	2	1	104	61	100	61	100	62	161	50	70	83	55.2	0.85	1.71	2.91	0.7	8	11	7	5.02	4.2	5.2	4.8	8	19.2894	1	149.079	1	1	1	1	6.40686	1	43	1	1	0.434783
11	19607	2	2	1	2	2	113	77	108	73	107	73	161	57	70	89	57.7	1.6	2.54	5.01	0.89	33	49	14	6.1	7.5	5.8	5.1	10.5	21.9899	1	104.879	1	2	1	1	18.1664	1	43	2	1	0.434783
2	12079	2	2	1	1	2	102	60	102	56	94	59	154.4	48.9	67.2	87.1	57.4	1.85	1.9	4.27	1.07	12	20	11	4.69	5.23	5	5	10.5	20.5123	1	105.443	1	2	1	1	7.15651	1	43	2	1	0.435233
5	15125	2	2	3	2	1	126	68	125	70	117	80	164.5	52.8	71.6	87.8	55.9	0.64	1.61	2.53	0.47	10	11	16	4.82	3.05	5.7	4.3	7.33333	19.512	1	146.722	1	1	1	1	0.573335	1	43	1	1	0.435258
11	23990	2	2	3	2	1	104	72	104	68	99	68	170	61.5	74	93	75.7	1.19	1.86	3.32	0.98	18	20	17	4.99	5.2	5.5	4.3	8	21.2803	1	103.602	1	2	1	1	32.9478	2	43	1	1	0.435294
11	16866	2	2	1	1	2	147	95	135	98	138	93	163.6	62.4	71.3	92.1	41.4	0.93	1.83	3.1	0.82	6	8	9	5.6	6.04	5.7	10.1	7.5	23.3141	1	154.297	1	1	1	2	8.5396	1	43	2	1	0.435819
16	29504	1	2	1	2	1	120	65	100	68	95	63	146.5	40	64	76	60.2	1.32	2.94	5.03	1.03	9	14	14	5.02	5.63	5.8	6.7	8	18.6374	1	100.103	1	1	1	1	8.76281	1	43	2	1	0.43686
11	20866	2	2	1	2	1	116	68	108	70	106	72	167	63	73	96	69.4	1.24	1.9	3.58	0.82	17	28	25	5.02	4.16	5.9	4.6	9	22.5896	1	84.7393	1	2	1	1	14.1456	1	43	2	1	0.437126
16	26162	2	2	1	1	1	108	64	109	71	109	74	160	52	70	90	62.1	1.33	2.56	4.42	0.79	10	12	13	5.24	5.62	4.5	5.4	7	20.3125	1	96.3697	1	1	1	1	9.097	1	43	2	1	0.4375
21	36329	2	2	1	1	2	105	67	104	67	105	66	144	40	63	82	52.3	1.07	2.23	3.93	1.62	20	23	15	5.23	9.41	5.5	4.7	9	19.2901	1	117.793	1	1	1	1	11.5175	1	43	2	1	0.4375
21	39669	2	2	1	2	1	124	77	115	71	130	73	160	60	70	90	54.3	1.16	2.3	4.17	0.89	11	18	17	5.05	6.67	5.8	6.7	7.5	23.4375	1	112.591	1	1	1	1	3.95335	1	43	2	1	0.4375
21	43531	2	2	1	1	1	124	71	120	72	122	75	160	60	70	95	50.7	1.71	3.18	5.44	1.35	15	13	16	5.61	9.29	5.7	9.4	8	23.4375	1	121.963	1	1	1	1	5.22709	1	43	2	1	0.4375
16	29990	2	2	1	2	1	112	70	109	73	111	71	169	57	74	94	60.8	1.55	2.42	4.5	1.28	8	16	18	5.45	7.03	6.3	4.2	7	19.9573	1	98.8687	1	1	1	1	8.02359	1	43	2	1	0.43787
11	16880	2	2	3	2	1	107	70	111	67	110	65	167	59	73.3	90.7	61	0.77	1.37	2.43	0.75	8	11	10	5.31	2.43	5.9	4.9	8	21.1553	1	132.553	1	2	1	1	15.398	1	43	1	1	0.438922
11	20924	2	2	1	2	1	97	66	100	65	101	61	173	64	76	97	77.6	1.9	2.22	5.08	1.68	14	30	8	4.52	4.35	5.6	7.2	8	21.3839	1	74.5438	1	2	1	1	13.0978	1	43	2	1	0.439306
2	13292	1	2	1	1	2	134	75	129	76	131	72	182	66.5	80	95	76.4	1	2.22	4.13	2.01	24	27	47	5.4	6.68	5.4	7.3	10.5	20.0761	1	102.364	1	2	1	2	2.65395	1	43	1	1	0.43956
21	37397	2	2	1	1	2	119	73	116	71	115	70	154	50	68	88	69.3	1.71	2.48	4.6	0.75	12	17	11	4.09	4.56	5	5	8	21.0828	1	85.1504	1	1	1	1	3.544	1	43	2	1	0.441558
13	24365	2	2	1	1	2	126	80	123	76	120	74	155	52.5	68.5	100.4	55.2	1.09	2.3	3.93	0.91	21	36	42	4.79	8.61	5.7	4.2	9.5	21.8522	1	110.681	1	1	1	1	42.6	2	43	2	1	0.441935
16	25781	2	2	1	1	1	121	64	109	65	106	66	146.5	45	65	84	53.5	1	2.91	4.79	1.55	13	13	13	5.733	8.766	5.8	5.5	7.5	20.967	1	114.386	1	1	1	1	13.0889	1	43	2	1	0.443686
11	16926	2	2	1	1	1	119	72	117	75	120	90	157.5	50	70	88	52.4	1.2	2.6	4.08	0.65	32	37	53	6.88	6.89	6.3	7.7	6	20.1562	1	117.37	1	1	1	1	12.938	1	43	2	1	0.444444
11	19606	2	2	1	1	2	110	65	101	70	100	69	166	57	74	85	72.1	1.55	3.42	5.47	1.42	9	14	10	5.6	8.4	5.6	8.4	9	20.6852	1	81.0427	1	2	1	1	11.2386	1	43	2	1	0.445783
5	14916	2	2	1	3	1	112	61	113	67	112	61	168	68	75	101	96.2	1.35	2.79	4.5	0.63	12	16	117	5.42	4.74	5	3.9	8	24.093	1	78.4094	1	2	1	1	14.9115	1	43	1	1	0.446429
2	13084	2	2	3	2	2	139	82	110	78	120	68	161	51.8	72	89	95.7	1.36	3.98	5.66	1.71	24	26	21	5.71	4.23	5.6	4.9	10.5	19.9838	1	78.8673	1	2	1	1	3.10928	1	43	1	1	0.447205
2	14049	2	2	1	1	1	108	71	100	71	97	66	152	46.5	68	91	56.2	1.83	2.9	5.75	0.82	8	17	10	5.17	3.19	5.1		7	20.1264	1	108.001	1	1	1	1	6.59876	1	43	2	1	0.447368
17	33277	2	2	1	1	1	118	67	116	70	111	69	158.7	55	71	88	61.2	2.4	3.26	6.38	0.95	9	18	16	5.3	8.7	5.3	4.8	7.5	21.8378	1	98.0507	1	1	1	1	4.65	1	43	2	1	0.447385
21	42514	2	2	1	2	1	121	67	122	66	123	65	163	55	73	97	52.6	1.75	1.76	3.79	0.48	19	29	79	4.81	6.17	5.6	4	7	20.7008	1	116.847	1	1	1	1	6.28843	1	43	2	1	0.447853
11	19750	2	1	1	1	1	109	67	103	67	103	66	165	61	74	92	63	1.13	2.33	5.12	4.33	9	14	34	20.4	26.3	13.6	2.2	6.5	22.4059	1	94.7406	2	1	1	1	12.6	1	43	2	1	0.448485
11	22134	2	2	1	1	1	93	61	94	60	89	61	160.5	58	72	90	60.4	1.51	2.41	4.55	0.96	7	16	10	5.26	4.47	4.9	5.5	7	22.5153	1	99.7515	1	1	1	1	12.0014	1	43	2	1	0.448598
2	10972	2	2	1	2	1	110	69	107	71	105	63	156	52	70	89	39.2	1	1.39	2.64	0.4	9	11	4	5.27	5.92	6.1	5.2	8	21.3675	1	164.381	1	1	1	1	13.4972	1	43	2	1	0.448718
2	14292	2	2	1	3	2	105	72	109	89	110	73	162.5	53	73	94	90.2	2.11	2.55	5.17	0.96	10	25	12	4.76	5.17	5.4		8	20.071	1	62.726	1	1	1	1	4.97063	1	43	2	1	0.449231
21	39414	2	2	1	2	1	118	72	121	67	120	68	160	56	72	87	70.1	1.22	3.08	4.79	1.65	17	18	19	5.56	7.04	5.7	11.2	8	21.875	1	83.7603	1	1	1	1	15.2973	1	43	2	1	0.45
5	15726	2	2	1	1	1	127	68	127	68	127	68	160	54.5	72	91	63.4	1	3.31	4.63	0.49	17	22	15	5.39	6.7	5.2	4.8	8	21.2891	1	94.3757	1	1	1	1	15.9027	1	43	2	1	0.45
11	17234	2	2	1	2	2	108	72	111	73	103	70	161	48.5	72.5	80.5	32.8	0.66	0.69	1.56	0.34	14	14	4	4.44	4.54	4.9	3.6	8	18.7107	1	201.635	1	1	1	1	189.217	2	43	2	1	0.450311
5	15079	2	2	2	2	1	125	86	107	84	101	79	163	53	73.5	85.6	51.2	0.74	1.21	2.2	0.27	8	13	11	9.8	3.64	4.8	3.1	9	19.9481	1	162.749	2	2	1	2	1.99215	1	43	1	1	0.45092
2	12938	2	2	1	1	2	100	68	94	66	92	64	155	45.5	70	82	50.5	0.9	2.55	4.15	1.46	11	15	9	4.98	6.41	5.5	4.5	10.5	18.9386	1	122.702	1	2	1	1	3.78633	1	43	2	1	0.451613
2	10589	2	2	1	1	2	102	74	104	70	100	70	166	59	75	97	41.5	0.97	1.37	2.87	1.22	11	10	11	4.97	7.84	5.6	5.7	8	21.4109	1	153.739	1	1	1	1	5.65756	1	43	2	1	0.451807
2	12108	2	2	1	1	2	111	77	116	72	115	73	160.2	56.5	72.4	95.1	53.6	1.06	1.64	2.9	0.59	10	13	12	5.23	6.39	5.9	6	9	22.0152	1	114.467	1	2	1	1	5.35751	1	43	2	1	0.451935
11	21730	2	2	1	1	2	110	69	113	72	106	68	157	56.5	71	95.5	57.8	0.97	1.99	3.93	1.78	11	21	9	5.06	5.62	5.3	4.2	9	22.9218	1	104.599	1	2	1	1	7.54781	1	43	2	1	0.452229
16	29707	2	2	1	1	2	116	72	110	71	101	67	155.4	54	70.5	92.5	64.6	0.97	2.81	4.52	0.63	8	14	23	5.92	6	5.9	6.8	7	22.361	1	92.0075	1	1	1	1	7.06158	1	43	2	1	0.453668
5	15137	2	2	1	1	1	157	98	150	98	148	94	163.5	65.5	74.2	98	47.3	0.64	1.09	2.31	1.73	8	9	10	5.16	9.14	5.3	11.4	6	24.5022	1	131.817	1	1	1	2	7.06557	1	43	2	1	0.453823
11	22803	2	2	1	1	2	117	72	126	72	122	71	163	63.5	74	94	63.8	1.13	1.96	3.94	2.82	23	22	23	4.83	9.21	5.4	10.7	7.5	23.9	1	93.5271	1	2	1	1	9.16166	1	43	2	1	0.453988
21	36731	2	2	1	1	2	130	78	125	78	120	78	154	52	70	92	61.7	1.13	2.92	5.75	3.95	35	46	55	5.94	8.48	6	9.3	7	21.9261	1	97.2599	1	1	1	1	14.9087	1	43	2	1	0.454545
21	39701	2	2	1	1	1	149	86	145	84	147	85	154	57	70	93	56.9	1.56	2.28	4.29	1.14	11	20	10	5.33	6.55	5.5	4.5	8	24.0344	1	106.684	1	1	1	2	9.60642	1	43	2	1	0.454545
2	14757	2	2	1	1	1	131	81	132	81	130	83	165	57	75	89	57.4	1.47	2.79	4.68	1.5	21	30	11	5.24	6.57	5.3	8.8	7	20.9366	1	105.788	1	1	1	2	5.93088	1	43	2	1	0.454545
11	22406	2	2	3	1	2	106	62	106	65	108	61	182.5	72	83	96	73.2	0.92	1.73	3.49	1.84	19	27	19	6.62	9.66	6.2	8.5	7	21.6176	1	107.52	1	1	1	1	9.09568	1	43	1	1	0.454795
16	28991	2	2	1	1	2	95	60	89	56	87	53	167	53	76	85	62.7	2.13	2.05	4.79	0.64	20	19	18	5.29	3.29	5.3	10.8	9	19.0039	1	95.2023	1	1	1	1	5.27702	1	43	2	1	0.45509
13	24881	2	1	1	2	1	147	86	130	85	125	83	162.6	56.4	74	80.8	77.3	1.62	3.84	6.16	1.29	11	14	24	7.7	15.75	7.3	2.3	10	21.3323	1	100.933	2	2	1	2	8.52174	1	43	1	1	0.455105
2	12251	2	2	1	1	1	115	80	116	76	118	78	169.7	60.6	77.4	95.3	65.3	1.11	1.93	4.44	3.25	12	19	11	5.09	6.4	4.9	7.8	9	21.0431	1	91.0861	1	1	1	1	2.53525	1	43	2	1	0.456099
2	10228	2	2	1	1	1	120	85	123	82	117	83	155.5	51.5	71.1	85.1	49	1.25	2.34	4.41	1.38	8	15	15	6.35	8.79	6.1	7.5	7	21.2984	1	126.663	1	1	1	2	2.25761	1	43	2	1	0.457235
5	16331	2	2	3	2	2	93	61	95	63	95	63	164	62	75	90	79.7	1.57	3.29	5.14	0.56	23	31	21	5.6	6.19	5	5.3	10	23.0518	1	97.552	1	2	1	1	19.3329	1	43	1	1	0.457317
11	20563	2	2	1	1	1	101	75	88	73	99	73	164	60	75	94	88.1	1.51	2	4.06	0.79	9	17	12	4.58	5.55	5.1	4.7	8	22.3081	1	64.4827	1	2	1	1	20.2466	1	43	2	1	0.457317
21	37018	2	2	3	1	1	98	67	99	68	98	67	164	56	75	89	55	1.12	1.97	3.73	0.59	7	14	15	5.19	4.41	6.1	4.7	7	20.8209	1	111.148	1	1	1	1	9.18282	1	43	2	1	0.457317
21	39723	2	2	1	2	2	119	70	118	68	116	67	164	67	75	98	39.8	0.75	1.66	2.26	0.28	7	11	7	5.14	5.63	5.4	4.1	8.5	24.9108	1	161.408	1	1	1	1	2.58565	1	43	2	1	0.457317
17	31633	1	2	1	1	1	138	93	124	81	125	85	157.2	53	72	87	66.9	1.32	2.66	4.78	1.23	16	20	13	4.9	8.9	5.8	4.4	9	21.4472	1	88.413	1	1	1	2	32.81	2	43	2	1	0.458015
21	42796	2	2	1	1	1	97	54	96	55	97	54	155	46	71	90	61.1	1.24	1.54	2.89	0.52	12	23	7	5.72	4.93	5.7	5.1	7	19.1467	1	98.3314	1	1	1	1	7.99192	1	43	2	1	0.458065
16	28782	2	2	1	2	1	114	68	104	68	110	71	173.5	62	79.5	88.5	74.1	1.12	2.27	3.59	0.85	15	17	13	4.84	5.29	5.2	5.4	9	20.5965	1	105.83	1	2	1	1	6.47618	1	43	1	1	0.458213
5	15100	2	2	1	2	1	138	89	135	85	132	84	169	54	77.5	91.5	63.2	0.77	1.53	3.14	1.68	7	10	10	5.41	6.36	4.6	4.7	8	18.9069	1	127.416	1	2	1	2	0.582817	1	43	1	1	0.45858
17	35032	2	1	1	2	1	117	65	110	66	105	64	169.8	69.7	78	89	66.9	1.19	2.83	4.12	0.73	14	14	16	12.5	19.7	9.9	2.9	9	24.1745	1	119.125	2	1	1	1	6.68	1	43	1	1	0.459364
16	30324	2	2	3	1	1	110	68	107	66	106	64	169.5	65	78	87	99.9	1.29	2.05	5.14	2.39	24	22	28	5	8.38	5.5	8.7	7	22.6242	1	74.9459	1	1	1	1	7.19117	1	43	1	1	0.460177
11	20938	2	2	1	1	1	122	86	128	85	113	79	152	51	70	85	56	1.49	1.83	3.73	0.76	15	19	13	4.62	4.74	5.6	5.3	6.41667	22.0741	1	108.548	1	2	1	2	66.3075	2	43	2	1	0.460526
21	36372	2	2	1		1	128	71	130	70	130	70	165	63	76	94	56.5	1.4	3.69	5.65	0.82	10	16	10	5.59	5.52	5.1	5.5	10	23.1405	1	107.585	1	1	1	1	5.43922	1	43	2	1	0.460606
16	29531	2	2	1	1	1	120	73	135	85	121	74	158.2	53.8	73	94	60.3	1.26	1.96	3.45	0.58	9	19	44	5.13	6.14	4.7	2.6	8	21.4966	1	99.8551	1	1	1	1	15.4552	1	43	2	1	0.461441
2	11003	2	2	1	1	1	104	75	102	71	105	73	156	57.2	72	82.6	46.8	0.93	1.93	3.34	1.23	9	13	12	4.62	5.92	5.6	7.8	11	23.5043	1	133.798	1	1	1	1	8.0207	1	43	2	1	0.461538
21	39821	2	2	1	1	1	134	71	132	72	131	71	158	60	73	100	51.5	1.85	3.29	5.12	0.67	20	20	14	5.78	5.23	5.8	7.6	8	24.0346	1	119.861	1	1	1	2	4.82415	1	43	2	1	0.462025
5	15752	2	2	1	1	1	104	60	102	62	104	62	158	53	73	90	55.5	1.64	5.96	8.29	1.14	11	19	12	4.4	4.02	5.3	6.4	8.5	21.2306	1	109.88	1	2	1	1	24.3672	1	43	2	1	0.462025
16	29045	2	2	1	1	1	105	69	103	74	101	69	162.3	62.2	75	96	55.1	1.69	2.97	5.12	0.99	17	19	31	5.31	5.92	5.8	6.1	8.5	23.6131	1	110.599	1	1	1	1	14.2717	1	43	2	1	0.462107
2	12327	2	2	1	1	2	108	72	106	72	106	70	160	60	74	82	57.6	1.42	2.5	4.65	1.31	8	16	14	5.18	5.7	5.2	6.6	8	23.4375	1	105.432	1	1	1	1	13.2916	1	43	2	1	0.4625
11	19279	2	2	1	2	1	96	67	98	66	92	65	160	49.5	74	91	59.2	1.18	2.04	3.7	1.33	24	28	41	6.1	7.8	5.4	7.3	7.5	19.3359	1	101.689	1	1	1	1	13.5668	1	43	2	1	0.4625
2	12793	2	2	2	1	1	104	60	112	68	101	69	160	52	74	89	71.8	1.18	2.27	3.82	0.64	17	20	11	5.25	6.59	5.5	3.6	7	20.3125	1	109.923	1	1	1	1	6.4948	1	43	1	1	0.4625
2	11833	2	2	1	1	1	121	76	118	80	110	74	156.2	47.3	72.3	92.4	53.5	1.7	2.01	4.11	0.55	9	20	11	5.62	8.05	5.6	3.2	10	19.3865	1	114.606	1	2	1	1	5.14936	1	43	2	1	0.462868
11	22882	2	1	1	1	2	144	87	138	85	138	79	164	65	76	95	65.8	1.19	2.57	4.05	1.48	15	16	13	7.42	11.73	6.8	10.5	10	24.1672	1	90.1575	2	2	1	2	32.9371	2	43	2	1	0.463415
11	18324	2	2	3	1	1	156	115	158	109	146	113	181	82	84	100	70.7	0.79	2.51	4.14	1.64	17	17	35	7	21.4	7.9	9.6	7.5	25.0298	1	111.938	2	1	1	2	16.0989	1	43	1	1	0.464088
17	33014	2	2	1	1	1	115	69	114	72	112	69	161.6	56.1	75	86	63.3	1.37	2.14	3.73	0.45	8	14	11	4.4	5.5	5.3	7.2	10	21.4823	1	94.1295	1	1	1	1	9.43	1	43	2	1	0.464109
16	28680	2	2	1	1	1	119	75	117	71	117	74	155	56	72	92	59	1.3	2.85	4.63	0.88	8	13	12	5.8	7.64	5.8	4.6	7.5	23.3091	1	102.345	1	1	1	1	12.4094	1	43	2	1	0.464516
2	11346	1	2	1	1	2	107	75	97	69	100	70	151	48.2	70.2	87.3	56.5	1.43	2.14	4.2	0.9	86	86	300	5.89	7.52	6	5.7	6	21.1394	1	107.562	1	2	1	1	6.21099	1	43	2	1	0.464901
2	13792	2	2	1	2	1	112	73	120	79	108	75	159	55	74	86	72.1	2.23	2.87	5.4	1.44	18	23	16	4.46	5.77	4.9		9	21.7555	1	109.47	1	1	1	1	6.78421	1	43	1	1	0.465409
21	39736	2	2	1	1	1	118	75	116	74	117	73	159	61	74	99	46.2	1.1	3.22	4.52	0.71	7	13	9	5.47	5.22	5.8	7.8	7.5	24.1288	1	135.516	1	1	1	1	25.7167	1	43	2	1	0.465409
11	17577	2	2	1	1	1	111	73	121	71	111	76	171	65.8	79.6	90.8	69.2	1.04	1.99	3.96	2.39	24	23	20	5.29	6.07	5.7	6	7.5	22.5027	1	114.985	1	1	1	1	12.5369	1	43	1	1	0.465497
5	15129	2	2	1	2	1	113	70	112	71	108	69	152.5	48.3	71	90	54.1	1.14	2.42	3.9	0.73	7	11	8	5.48	6.2	5.3	6	8.5	20.7686	1	113.149	1	1	1	1	0.91692	1	43	2	1	0.465574
21	39838	2	2	1	2	2	110	68	110	70	110	68	161	57	75	92	56.6	1.41	2.87	4.48	0.67	11	16	11	5.01	4.83	5.4	10.2	6.5	21.9899	1	107.575	1	1	1	1	8.50294	1	43	2	1	0.465839
17	34921	2	2	1	1	2	140	84	122	81	124	79	160.9	58.5	75	89	67.8	1.63	3.03	5.11	0.84	10	14	6	5.3	4.5	5.3	11.4	9	22.5966	1	87.2281	1	2	1	2	10.02	1	43	2	1	0.466128
11	17448	2	2	2	2	1	134	72	124	68	115	68	167	60	78	92	67.8	0.99	2.36	3.95	1.19	22	20	18	6.06	7.76	5.8	8.2	8.5	21.5139	1	117.563	1	1	1	1	0.00711219	1	43	1	1	0.467066
11	16974	2	2	1	1	2	136	85	125	74	118	78	162	55	75.8	92.6	54	1.06	2.6	4.11	1.13	8	14	9	5.28	5.43	5.7	4.7	9	20.9572	1	113.439	1	2	1	1	12.6601	1	43	2	1	0.467901
16	30781	2	2	1	1	2	125	80	125	79	130	79	158	53	74	91	64.4	1.65	3.24	5.05	1.03	11	15	18	5.48	6.92	5.4	8.9	9	21.2306	1	92.5578	1	1	1	1	7.83451	1	43	2	1	0.468354
17	34646	2	2	1	1	2	120	80	115	78	108	73	162.1	53.7	76	92	64.5	1.26	1.81	3.1	0.65	14	19	9	5.4	4.1	5.1	6.5	8.5	20.4366	1	92.516	1	1	1	1	7.95	1	43	2	1	0.468846
16	28321	2	2	1	1	1	128	84	125	82	129	82	153.5	51	72	87	62.2	1.25	3.67	5.3	1.32	11	12	14	5.71	6.89	5.7	10.8	6.5	21.6448	1	96.0835	1	1	1	2	12.8506	1	43	2	1	0.469055
21	36573	2	2	1	1	2	115	78	113	77	114	76	151	51	71	91	63.2	1.22	3.28	5.55	1.84	14	17	13	5.15	7.45	5.4	6.4	8.5	22.3674	1	94.6655	1	1	1	1	7.19744	1	43	2	1	0.470199
2	10024	2	2	1	1	1	110	72	108	70	108	70	170	65.5	80	92	93.3	0.88	2.1	4.33	2.81	25	21	15	5.24	7.1	6.2	6.2	8	22.6644	1	81.3755	1	1	1	1	0.0720952	1	43	1	1	0.470588
11	17198	2	2	1	1	1	108	67	104	67	100	63	160.4	59	75.5	89.7	52.7	1.04	1.97	3.3	0.51	10	12	8	5.4	6.93	5.6	6	10	22.9321	1	116.416	1	2	1	1	11.1676	1	43	2	1	0.470698
2	14494	2	2	1	2	1	122	65	111	61	111	61	155	55	73	89	74.6	1.78	3.56	5.94	1.02	21	28	21	6.36	7.87	5.6		7	22.8928	1	105.354	1	1	1	1	7.35912	1	43	1	1	0.470968
11	17805	2	2	1	2	2	100	43	104	50	94	48	157	53	74	89	47.6	0.81	1.53	2.99	1.57	6	11	9	5.56	6.5	5.2	9.7	10	21.5019	1	131.209	1	2	1	1	9.6623	1	43	2	1	0.471338
21	37769	2	2	1	1	2	141	100	141	100	141	100	176	69.5	83	95	63	1.27	2.5	4.15	1.12	10	15	24	5.6	5.61	5.1	8.9	7	22.4367	1	127.906	1	1	1	2	9.96678	1	43	1	1	0.471591
11	23338	2	1	1	1	1	90	61	101	69	90	66	178	69	84	97	91.7	1.33	2.62	4.36	2.17	38	38	56	6.62	11.1	6.5	5.8	8	21.7776	1	83.0579	2	1	1	1	6.50871	1	43	1	1	0.47191
21	36908	1	2	1	1	1	116	71	116	72	116	71	163	61	77	100	69.3	1.46	3.73	6.24	0.78	11	21	12	4.9	5.74	5.7	3.9	6	22.9591	1	85.0006	1	1	1	1	3.81679	1	43	2	1	0.472393
5	15643	2	2	1	1	1	107	77	107	77	107	77	165	66	78	91	61.9	1.25	3.32	5.89	1.35	6	12	10	4.92	4.55	5.2	6.4	6	24.2424	1	96.9198	1	1	1	1	46.8896	2	43	2	1	0.472727
16	29554	2	2	1	1	1	102	63	101	59	115	67	156.5	50	74	96	41	1.05	1.17	2.66	0.26	6	9	6	5.14	7.4	5.4	3.3	9	20.4146	1	155.949	1	1	1	1	9.21182	1	43	2	1	0.472843
2	12982	2	2	1	2	1	98	68	100	70	102	74	158.5	54	75	85	63.5	1.54	2.18	4.39	1.02	8	14	11	5.27	6.83	5.1	9.9	7	21.4949	1	94.0372	1	1	1	1	6.85569	1	43	2	1	0.473186
17	33604	2	2	1	1	2	103	65	99	63	99	64	164.7	55.4	78	85	59.8	1.36	2.74	4.84	1.91	13	18	11	5	5.8	5.3	7.9	8.5	20.4231	1	100.605	1	2	1	1	7.42	1	43	2	1	0.473588
2	11755	2	2	1	2	2	106	73	107	65	107	66	165.1	59.4	78.2	96.4	57.4	1.98	4.91	7.49	1.28	13	20	16	4.47	4.86	5.5	6.5	7	21.7918	1	105.418	1	1	1	1	8.91503	1	43	2	1	0.473652
11	23644	2	2	1	1	2	101	57	99	61	100	59	173	65	82	99	66.9	1.37	2.62	4.32	0.69	11	13	17	5.08	4.9	5.6	5.4	8	21.7181	1	88.3311	1	1	1	1	31.1174	2	43	2	1	0.473988
5	16407	2	2	1	1	1	108	73	110	75	109	73	147	44.1	69.7	62.9	62.1	1.81	4.43	6.74	0.88	7	19	17	5.27	5.06	5.3	5.7	8.5	20.4082	1	96.2963	1	2	1	1	11.8953	1	43	2	1	0.47415
13	24831	2	1	1	1	2	113	74	111	73	104	70	166.8	70.4	79.1	97.1	46.8	0.62	1.33	2.51	1.08	44	17	26	7.29	15.39	8.1	5.3	8.5	25.3035	1	133.553	2	2	1	1	8	1	43	2	1	0.474221
2	11013	2	2	1	1	1	148	86	142	86	136	84	156	55	74	86	48.8	1.36	1.77	3.29	0.62	16	18	19	6.55	9.07	6.4	3.5	8	22.6003	1	171.554	1	1	1	2	5.63872	1	43	1	1	0.474359
5	15403	2	2	1	1	2	119	83	120	80	120	81	156	50	74	89	60.7	1.22	2.44	4.03	1.07	10	13	8	4.77	4.91	5.5	3.5	8	20.5457	1	98.9191	1	2	1	2	11.921	1	43	2	1	0.474359
11	19647	2	2	1	2	1	119	82	111	79	115	83	156	55	74	90	72.8	1.14	2.77	4.81	2.43	17	20	54	6	9.4	6.1	15.9	8.5	22.6003	1	80.1187	1	2	1	2	20.5207	1	43	2	1	0.474359
16	28906	2	2	1		1	122	72	112	70	108	65	156	58	74	93	59.9	1.87	2.7	5.09	0.81	30	32	24	4.77	6.93	4.7	9.8	9	23.833	1	100.395	1	1	1	1	6.18523	1	43	2	1	0.474359
16	29068	2	2	1	1	2	121	69	119	71	117	72	168.5	68.5	80	94	98.4	1.67	3.35	5.3	0.86	17	33	19	4.72	5.23	5.2	5.9	8.5	24.1263	1	76.3889	1	2	1	1	3.87364	1	43	1	1	0.474777
11	17335	2	1	2	2	1	109	66	129	72	120	71	164.2	58	78	86	60.6	0.9	1.89	3.16	0.75	8	14	13	10.2	15.09	8.2	4.4	8	21.512	1	134.016	2	1	1	1	10.5514	1	43	1	1	0.47503
16	26724	2	2	2	2	1	116	65	115	68	107	65	170.2	60	81	93	68.6	1.01	2.9	4.79	1.73	6	16	13	4.69	4.06	6.1	4.4	5	20.7125	1	115.825	1	1	1	1	3.77696	1	43	1	1	0.475911
11	22101	2	2	1	1	1	101	63	106	74	104	75	167	59	79.5	93.5	67.2	1.23	1.57	3.48	1.35	15	23	9	4.52	4.7	4.8	5.1	9	21.1553	1	88.2421	1	2	1	1	22.7178	1	43	2	1	0.476048
16	26605	2	2	1	2	2	103	67	118	68	100	68	157.5	56	75	89	59.3	1.8	3.18	5.4	0.82	9	16	20	5.73	5.66	5.9	8.3	10	22.575	1	101.588	1	2	1	1	7.24006	1	43	2	1	0.47619
11	17788	2	2	1	3	1	97	62	99	52	104	51	158.5	52	75.5	91	61.4	1.04	1.67	3.33	0.95	10	13	9	4.71	11.2	6	2.9	10	20.6988	1	97.8853	2	2	1	1	13.619	1	43	2	1	0.476341
16	27429	2	2	1	1	1	126	59	115	60	109	58	148.2	44	70.6	84.8	63.4	1.61	2.87	5.01	0.73	9	18	11	5.16	5.65	5.6	6.2	9.5	20.0335	1	93.982	1	2	1	1	5.84927	1	43	2	1	0.476383
2	10267	2	2	1	2	1	110	76	102	68	99	68	166	58.1	79.2	94.1	46	1.35	1.56	3.32	0.79	10	17	8	4.64	5.95	5.6	9.9	8	21.0843	1	136.581	1	1	1	1	6.60941	1	43	2	1	0.477108
5	14872	2	2	1	2	1	124	75	123	73	118	71	166	62.5	79.2	91	63.8	1.09	2.89	4.34	0.73	6	18	57	5.17	5.18	5.1	2.9	8.5	22.6811	1	126.039	1	2	1	2	6.05786	1	43	1	1	0.477108
11	21635	2	2	1	1	1	94	58	111	61	93	57	161	57	77	94	73.5	1.13	2.32	4.22	1.51	10	24	9	5.04	3.86	4.7	6.9	8	21.9899	1	79.4561	1	2	1	1	36.5834	2	43	2	1	0.478261
13	24927	2	2	1	1	2	109	74	105	70	100	69	163	68.5	78	95	49.4	0.67	1.95	3.46	2.16	23	33	23	5.59	10.98	5.7	17.6	8.5	25.7819	1	125.729	1	2	1	1	8	1	43	2	1	0.478528
21	35760	2	2		1	1	123	74	113	73	120	75	155	52	74.2	93.5	61.6	0.97	1.82	4.09	2.06	10	19	11	6.12	10.47	6.3	7.8	8	21.6441	1	97.376	1	1	1	1	4.04777	1	43	2	1	0.47871
5	16321	2	2	1	1	2	119	67	120	70	120	70	162.5	59	78	93	50.9	0.93	1.9	3.15	0.81	18	14	20	6.1	6.9	5.4	7.6	7.5	22.3432	1	121.156	1	1	1	1	8.44285	1	43	2	1	0.48
2	11689	2	2	1	2	1	120	80	122	81	124	82	154	60	74	99	65.6	0.98	1.54	3.95	5.38	18	19	18	4.51	8.58	5.6	7.5	8.5	25.2994	1	90.3748	1	1	1	2	14.3211	1	43	2	1	0.480519
11	19233	2	2	1	1	1	107	60	99	55	100	59	156	51	75	88	55.3	1.56	2.37	4.5	1.14	8	15	14	5.4	7.6	5.8	5.4	6.83333	20.9566	1	110.348	1	1	1	1	24.333	1	43	2	1	0.480769
2	13047	2	2	1	1	1	108	86	115	82	119	84	156	54	75	95	61.3	1.34	3.23	5.19	0.99	15	19	21	6	7.92	6	7.9	9	22.1893	1	97.96	1	2	1	2	9.83546	1	43	2	1	0.480769
21	37777	2	2	1	1	2	112	74	110	76	108	76	158	56.5	76	93	76.5	1.25	2.98	4.55	0.95	12	15	10	4.87	4.75	5.3	5.9	8	22.6326	1	75.7503	1	1	1	1	4.33237	1	43	2	1	0.481013
16	29087	2	2	1	1	1	101	63	109	65	100	63	153.7	41.5	74	93	61.4	2	2.89	5.36	0.74	13	20	14	5	5	5.5	5.9	8	17.5671	1	97.8777	1	2	1	1	11.485	1	43	2	1	0.481457
21	37723	2	2	1	1	2	127	97	127	96	128	96	164	66	79	99	82.2	1.28	3.53	5.02	1.38	9	14	16	7.04	12.15	6.3	12.2	7	24.539	1	69.8312	2	1	1	2	2.84266	1	43	2	1	0.481707
11	20179	2	2	1	1	1	118	78	112	74	111	76	170	67.5	82	105	67.9	1.31	3.47	5.66	1.68	10	19	10	5.45	6.85	6.3	6.3	10	23.3564	1	87.1796	1	2	1	1	8.61136	1	43	2	1	0.482353
21	36168	2	2	3	3	1	150	95	148	94	149	93	174	64	84	98	67.6	1.49	4.46	6.97	1.79	27	27	115	5.39	7.79	5.7	7.4	8.25	21.1389	1	117.872	1	1	1	2	3.01949	1	43	1	1	0.482759
2	11935	2	2	3	2	1	96	59	100	57	97	56	157.3	52.3	76.1	89.2	72.7	1.28	2.63	4.33	1.25	19	23	20	4.98	4.99	5.7	4	8	21.137	1	108.118	1	1	1	1	3.68604	1	43	1	1	0.483789
16	30793	2	2	1	1	2	111	79	106	80	118	78	163	58	79	91	92.4	1.24	3.05	4.42	0.79	29	26	23	5.56	7.12	5.4	8.5	8	21.83	1	82.1822	1	1	1	1	5.86706	1	43	1	1	0.484663
24	43685	2	2	1	2	2	134	97	125	91	125	91	163	60	79	88	66.3	1.56	3.25	5.2	1.38	22	27	39	6.16	8.99	6.2	7.2	9.5	22.5827	1	120.619	1	1	1	2	0.540534	1	43	1	1	0.484663
16	30312	2	2	1	1	1	112	61	106	64	96	58	154.6	54	75	89	59.7	1.76	1.11	3.71	0.81	58	49	34	5	5.21	5.7	6.1	8	22.593	1	100.768	1	1	1	1	10.273	1	43	2	1	0.485123
21	40315	2	2	3	3	1	116	78	114	76	113	75	169	61	82	96	71	1.27	3.29	5.03	1.11	16	21	29	9.51	6.69	6	11	7.5	21.3578	1	111.142	2	1	1	1	4.51043	1	43	1	1	0.485207
2	13112	1	2	1	1	1	106	65	105	66	100	67	160.5	56.5	78	98	49.3	1.49	3.04	5.08	0.84	14	17	18	5.27	9.92	4.8	7.8	8.5	21.933	1	125.761	1	1	1	1	8.24661	1	43	2	1	0.485981
2	12887	2	2	1	1	2	110	72	104	72	110	68	150	45.5	73	82	53	1.29	1.53	3.29	0.71	7	14	10	5.71	7.89	5.7	3.6	9	20.2222	1	115.877	1	1	1	1	7.10431	1	43	2	1	0.486667
16	29958	2	2	1	2	1	99	58	89	59	93	57	150	50	73	88	50.8	1.49	2.35	4.4	0.46	15	14	17	4.61	5.97	5.5	4.4	6.5	22.2222	1	121.747	1	1	1	1	5.37552	1	43	2	1	0.486667
2	13518	2	2	1	2	1	104	72	112	72	108	68	154	53	75	90	51.1	1.47	2.16	4.25	0.67	6	12	8	5.47	5.27	5.4	6.5	8.33333	22.3478	1	120.738	1	2	1	1	9.02025	1	43	2	1	0.487013
5	16379	2	2	1	1	1	125	90	120	92	123	93	158	55	77	91	62.8	1.72	2.94	5.2	0.92	14	21	26	5.38	5.85	5.3	10.6	10.5	22.0317	1	95.1845	1	2	1	2	2.98936	1	43	2	1	0.487342
11	23414	2	2	1	1	1	119	80	124	79	119	77	158	54	77	93	66.4	1.35	4.39	6.06	0.98	11	18	11	3.95	6.6	5.2	5.4	9	21.6311	1	89.08	1	1	1	1	7.75526	1	43	2	1	0.487342
21	39438	1	2	1	1	2	149	78	137	78	138	78	158	59	77	94	61.9	1.3	3.8	5.79	1.38	17	21	26	5.67	10.39	5.5	9.4	7	23.634	1	96.946	1	1	1	2	13.3164	1	43	2	1	0.487342
2	11082	2	2	1	1	2	113	84	122	86	115	83	160.4	56.5	78.2	93.4	60.5	1.31	2.85	4.69	1.44	12	16	19	5.47	7.43	6	14.2	9	21.9604	1	99.6087	1	1	1	2	19.8141	1	43	2	1	0.487531
21	40814	2	2	1	1	1	127	76	126	75	125	74	162	65	79	99	54	1.76	2.98	5.44	1.27	20	20	19	6.12	8.57	5.7	17.2	7.5	24.7676	1	113.162	1	1	1	1	8.03859	1	43	2	1	0.487654
11	21521	2	2	1	1	1	109	75	114	74	105	67	164	62	80	97	61.1	1.19	1.53	3.83	2.33	14	20	11	5.77	4.98	5.6	8.2	8.5	23.0518	1	98.4655	1	2	1	1	66.3075	2	43	2	1	0.487805
21	42352	2	2	1	2	2	132	79	131	79	131	80	164	70	80	96	52.3	1.26	2.31	4.16	1.27	12	15	49	4.91	4.82	5.6	3.6	9	26.0262	1	117.77	1	1	1	2	25.6826	1	43	2	1	0.487805
21	40212	2	2	1	1	1	121	83	122	82	121	81	164	72	80	107	54.8	1.79	3.61	5.83	0.76	20	26	21	6.12	7.21	5.2	10.3	7	26.7698	1	111.163	1	1	1	2	11.2553	1	43	2	1	0.487805
2	14114	2	2	1	2	1	126	69	112	72	107	68	166	66.5	81	95	69.3	1.34	3.95	6.31	1.81	42	28	75	5.28	12.02	6.1		9	24.1327	1	114.696	2	1	1	1	2.01685	1	43	1	1	0.487952
16	29069	2	2	1	1	2	104	70	106	68	100	67	155.3	48.5	76	87	74.6	1.82	2.27	4.45	0.73	12	12	11	5.06	6.04	5.5	3.9	7.5	20.1094	1	78.1226	1	1	1	1	7.67791	1	43	2	1	0.489375
5	15120	2	2	1	1	1	122	94	123	90	120	91	156.3	57.6	76.5	78	52.4	0.84	1.32	2.59	0.73	7	8	4	5.22	3.62	5.6	9.4	7.5	23.5779	1	117.295	1	1	1	2	3.3935	1	43	2	1	0.489443
2	12244	2	2	1	1	1	100	66	100	65	100	64	158.1	48.2	77.4	85.2	59.1	1.46	1.74	3.78	0.7	12	22	11	4.88	5.88	5.7	9.8	9	19.2834	1	101.889	1	1	1	1	6.21194	1	43	2	1	0.489564
11	21120	2	2	1	1	2	134	106	93	60	92	60	151	49	74	96	50.3	1.04	2.76	4.43	1.16	10	17	12	4.42	4.86	5.2	3.2	7	21.4903	1	123.281	1	1	1	1	10.3002	1	43	2	1	0.490066
21	42316	2	2	1	2	1	118	75	120	76	119	75	151	48	74	89	52	1.52	3.07	4.33	0.45	19	25	15	4.55	8.8	5.1	1.8	6	21.0517	1	118.334	1	1	1	1	8.58738	1	43	2	1	0.490066
16	27907	2	2	1	1	2	121	81	116	77	114	76	161.2	59.5	79	96	69.8	1.02	2.57	4.41	2.19	14	16	10	4.74	7.78	5.5	14.4	9	22.8974	1	84.3167	1	1	1	1	2.41156	1	43	2	1	0.490074
16	27899	1	2	1	1	2	112	66	112	71	104	64	153	51	75	88	62.7	1.38	3.02	4.94	1.35	12	17	11	5.07	6.02	5.5	2.7	7	21.7865	1	95.389	1	1	1	1	3.40891	1	43	2	1	0.490196
2	13674	2	2	1	1	2	103	51	92	51	96	50	155	46	76	86	60.2	1.74	3.42	6.18	0.91	9	21	13	4.71	5.26	5.4		6	19.1467	1	99.8526	1	1	1	1	4.96188	1	43	2	1	0.490323
5	16298	2	2	1	2	1	120	76	120	75	120	75	155	52	76	91	66.6	1.93	3.1	5.35	0.7	12	23	15	5.27	4.9	5.3	4.1	8	21.6441	1	88.7725	1	1	1	1	1850.47	2	43	2	2	0.490323
21	43294	2	2	1	1	1	107	67	106	66	105	65	155	52	76	83	56.8	1.89	2.81	5.24	0.8	7	13	15	4.58	5	5.3	6.9	9	21.6441	1	106.802	1	1	1	1	3.05259	1	43	2	1	0.490323
21	43381	1	2	1	1	1	129	66	125	65	122	70	157	61	77	94	60.6	1.36	2.8	5.02	1.91	22	27	25	5.92	9.48	5.8	8.1	8	24.7475	1	99.144	1	1	1	1	13.5926	1	43	2	1	0.490446
16	27877	2	2	1	1	1	100	71	106	68	109	65	157	56	77	88	65.1	1.78	3.09	5.14	0.92	21	22	17	5.41	2.91	5.7	9.7	6.5	22.719	1	91.4937	1	1	1	1	4.239	1	43	2	1	0.490446
5	14922	2	2	3	3	1	110	77	110	75	108	72	159	54	78	87.5	76.8	1.04	2.61	4.87	2.96	12	18	32	3.68	3.49	4.9	2.7	8	21.3599	1	101.484	1	2	1	1	0.715555	1	43	1	1	0.490566
11	18909	2	2	1	1	2	110	83	104	78	108	75	163	59	80	100	67.7	0.99	1.69	3.35	1.36	9	16	15	5.8	5.3	5.5	9.5	7.5	22.2063	1	87.3913	1	1	1	1	13.1628	1	43	2	1	0.490798
11	19799	2	2	1	1	2	113	79	123	72	123	78	163	59	80	95	57.8	1.37	2.95	4.67	0.95	15	19	29	5.36	7.45	5.8	6.3	9.5	22.2063	1	104.692	1	2	1	1	9.84263	1	43	2	1	0.490798
16	27558	2	2	1	1	2	127	84	126	75	132	84	163	66.5	80	98	65.2	1.52	8.11	10.3	1.67	10	13	19	4.78	7.27	5.7	12.6	9.5	25.0292	1	91.1889	1	1	1	2	551.718	2	43	2	2	0.490798
21	36567	2	2	1	1	2	136	84	135	85	132	80	163	75	80	102	59.2	1.18	2.8	4.81	1.78	11	22	13	4.44	4.98	5.2	3.5	8	28.2284	2	101.707	1	1	1	2	3.59583	1	43	2	1	0.490798
2	11715	2	2	1	1	2	120	67	119	65	118	62	165	60	81	90	68.4	2.06	3.42	6.38	1.24	14	18	15	5.15	6.3	5.1	4.8	8	22.0386	1	86.4703	1	1	1	1	5.2924	1	43	2	1	0.490909
2	12390	2	2	2	2	1	104	82	106	80	104	82	169	65	83	93	66	0.94	2.68	4.01	1.02	6	9	9	5.68	5.33	5.5	5.6	11	22.7583	1	121.123	1	1	1	2	33.1944	2	43	1	1	0.491124
21	43518	2	1	1	2	1	112	58	110	60	114	62	173	76	85	85	67.2	0.98	2.02	3.25	0.48	28	20	24	6.64	8.39	7.1	13.4	8	25.3934	1	118.526	2	1	1	1	2.79929	1	43	1	1	0.491329
16	26035	2	2	1	2	1	94	58	103	53	98	55	162.8	51	80	90	62.5	1.36	1.77	3.48	0.94	6	11	13	4.53	6.61	5.5	7.1	7	19.2425	1	95.5237	1	1	1	1	5.85186	1	43	2	1	0.4914
11	21481	2	2	3	3	1	134	88	123	93	125	89	175	80	86	100	78.1	1.06	2.24	4.5	3.42	26	23	38	5.59	7.21	5.2	8.8	6	26.1224	1	99.5495	1	1	1	2	13.1519	1	43	1	1	0.491429
2	11273	2	2	1	2	2	118	63	110	62	107	56	165.2	62.3	81.3	98.4	64.1	1.2	1.72	3.35	0.57	10	14	14	5.52	8.4	5.7	5.7	8.5	22.828	1	93.0102	1	1	1	1	5.12462	1	43	2	1	0.492131
11	23122	2	2	1	1	1	126	82	116	78	118	77	162.5	62	80	93	67.9	1.46	3.6	5.6	1.49	24	25	56	5.13	7.8	5.7	7.4	9	23.4793	1	86.974	1	1	1	1	6.98105	1	43	2	1	0.492308
2	13114	2	2	1	2	1	100	69	208	72	105	64	152	49.5	75	87	42.8	0.89	2.32	3.75	1.4	10	12	9	5.65	11.01	5.5	18.7	8	21.4249	1	148.051	1	1	1	2	25.9947	1	43	2	1	0.493421
11	21615	2	2	1	1	1	136	91	161	93	139	99	156	49	77	93	69.5	1.53	1.71	3.76	1.08	14	21	16	4.9	4.72	4.4	8.7	8	20.1348	1	84.5664	1	2	1	2	10.8257	1	43	2	1	0.49359
16	26859	2	2	1	3	1	104	70	109	70	108	72	162	58	80	95	60.5	1.39	3.84	5.63	0.84	10	16	23	5.28	8.22	6.1	6.3	10	22.1003	1	99.2675	1	1	1	1	19.8595	1	43	2	1	0.493827
21	36552	2	2	1	1	1	122	78	120	76	118	78	162	59	80	99	57.5	1.6	3.74	6.2	0.9	10	16	14	5.34	8.37	5.4	6.6	8	22.4813	1	105.281	1	1	1	1	3.67918	1	43	2	1	0.493827
11	21469	2	2	1	1	1	138	99	147	101	141	95	164	64	81	94	80.3	1.04	1.85	3.34	1.79	20	22	22	5.5	5.35	5	7.8	8.33333	23.7954	1	96.7711	1	1	1	2	8.5396	1	43	1	1	0.493902
2	10423	2	2	1	1	2	148	104	132	102	129	102	170	74	84	86	70.1	1.08	2.42	4.49	3.5	17	24	116	5.56	7.77	6.2	8.6	7	25.6055	1	112.876	1	1	1	2	5.76162	1	43	1	1	0.494118
11	17666	2	2	1	1	1	121	80	107	76	123	81	161.5	50	80	87.5	46	0.99	3.08	4.37	1.02	7	11	12	4.65	6.16	5.9	5.3	11	19.1701	1	136.448	1	1	1	1	21.2865	1	43	2	1	0.495356
16	26956	2	2	1	1	1	145	84	144	87	140	83	151	45.5	75	86	49.7	1.37	1.98	3.85	1.34	12	23	55	4.7	5.79	5.6	6	8.5	19.9553	1	124.624	1	1	1	2	8.16932	1	43	2	1	0.496689
5	16107	2	2	1	1	2	137	93	135	91	136	92	157	51.5	78	96	60.4	2.02	3.38	5.87	0.74	13	16	11	5.6	5.6	5.6	7.1	7.5	20.8933	1	99.3703	1	1	1	2	4.43322	1	43	2	1	0.496815
21	36769	2	2	1	1	1	116	67	123	69	120	68	157	62	78	96	66.4	0.7	3.31	4.81	1.6	13	17	22	6.07	6.75	5.4	17.8	9.5	25.1532	1	89.201	1	1	1	1	4.75561	1	43	2	1	0.496815
5	15735	2	2	1	2	2	98	81	98	81	98	81	161	57	80	93	58.1	1.5	2.66	4.6	0.59	6	14	12	5.14	4.41	5.3	8.3	8.5	21.9899	1	104.283	1	1	1	2	1.88965	1	43	2	1	0.496894
16	28129	2	2	3	2	1	116	61	111	60	107	57	165	62	82	92	88.3	1.08	2.61	3.82	0.4	13	14	10	4.35	4.44	5.4	6.2	6	22.7732	1	86.457	1	1	1	1	2.83887	1	43	1	1	0.49697
17	35632	2	2	1	1	2	145	89	132	85	133	85	166.9	56.4	83	95	54.4	1.65	3.67	5.88	1.14	13	14	17	5.3	4.8	5.6	11.2	9	20.2473	1	112.27	1	1	1	2	7.72	1	43	2	1	0.497304
16	27277	2	2	1	1	1	107	61	101	62	102	66	152.5	52	76	92	47.2	1.27	2.34	3.82	0.72	9	13	9	4.24	4.74	5.4	5.2	9	22.3596	1	132.067	1	2	1	1	13.745	1	43	2	1	0.498361
17	32823	2	2	1	1	1	115	72	105	68	105	67	146.4	40.2	73	79	57.4	1.63	1.33	3.41	0.51	12	18	12	4.5	4	5.2	2.2	7.5	18.7562	1	105.754	1	1	1	1	9.46	1	43	2	1	0.498634
2	13490	2	2	1	1	1	132	72	130	70	132	78	160	58	80	92	61.2	1.42	2.01	4.32	1.6	21	22	13	5.3	6.57	5.3	10.9	7.66667	22.6562	1	98.2166	1	1	1	2	5.07955	1	43	2	1	0.5
2	14225	2	2	1	3	1	137	87	127	83	123	83	170	73.5	85	97	70.2	1.7	2.98	5.38	1.28	25	19	69	5.79	4.14	5.3		8.5	25.4325	1	113.068	1	1	1	2	5.40743	1	43	1	1	0.5
11	19201	2	2	1	1	2	133	82	118	75	122	85	160	57	80	95	57.5	2.05	1.86	4.5	0.76	11	19	11	4.7	6.6	5.5	5.4	9	22.2656	1	105.405	1	1	1	2	30.1398	2	43	2	1	0.5
11	20417	2	2	1	1	2	101	68	104	68	105	72	160	63.5	80	96	59.5	1.11	2.36	3.92	0.92	10	15	9	5.24	4.87	3.6	8.1	9	24.8047	1	101.116	1	2	1	1	14.8222	1	43	2	1	0.5
11	22263	2	2	1	2	2	113	62	108	63	107	58	154	51	77	91	44.4	2.06	2.09	4.57	0.53	8	14	13	5.28	5.31	5.2	4.6	8	21.5045	1	142.014	1	1	1	1	12.3506	1	43	2	1	0.5
11	23518	2	2	1	2	1	125	85	126	85	124	82	160	58	80	93	82.4	1.56	2.69	4.42	0.57	13	23	14	3.99	4	5.8	3.3	8	22.6562	1	93.5896	1	1	1	2	20.6004	1	43	1	1	0.5
16	26717	2	2	1	1	1	159	72	126	72	132	76	154	55	77	95	59.3	1.3	2.85	5.09	2.11	10	19	18	4.68	8.2	6.7	8.2	7.5	23.1911	1	101.561	1	1	1	2	11.1657	1	43	2	1	0.5
21	38125	2	2	1	1	2	113	72	113	72	113	72	160	64	80	98	58.9	1.33	1.81	4.29	0.44	10	14	9	5.25	4.88	5.6	8.3	7.5	25	1	102.755	1	1	1	1	3.42349	1	43	2	1	0.5
16	30414	2	2	1	2	1	129	61	128	64	118	62	150	51	75	90	70.8	1.44	2.55	4.77	1.75	24	29	18	4.74	8.7	5	9.6	7	22.6667	1	82.8591	1	1	1	1	1.67298	1	43	2	1	0.5
11	21463	2	2	3	2	1	112	75	108	70	110	75	171.5	66	86	94	93.8	1.49	2.52	4.59	0.99	25	28	76	5.42	5.76	5.5	7.8	9.5	22.4396	1	80.9116	1	2	1	1	11.2864	1	43	1	1	0.501458
2	13009	2	2	1	1	2	129	81	134	88	122	89	161.5	59.5	81	100	63.6	1.3	2.17	4.24	1.87	12	24	13	5.59	5.06	5.5	7.1	10	22.8124	1	93.9775	1	1	1	2	8.61296	1	43	2	1	0.501548
11	18418	2	2	1	1	1	146	84	133	79	102	74	161.5	57.5	81	99	51.1	1.49	2.12	4.22	1.21	20	26	57	5.8	14.2	5.5	5.7	10	22.0456	1	120.715	2	2	1	1	14.2789	1	43	2	1	0.501548
2	14365	2	2	1	1	1	107	70	104	68	100	70	145.5	54	73	89	55.9	1.18	3.69	5.21	0.91	20	24	14	5.05	5.61	5.6		7	25.5075	1	109.052	1	1	1	1	4.12951	1	43	2	1	0.501718
17	33655	2	2	1	1	1	100	66	99	66	98	66	159.2	54.3	80	87	59.6	1.33	3.11	4.88	1.11	10	15	12	4.9	4.6	5.1	5.9	9.5	21.4246	1	101.306	1	2	1	1	11.42	1	43	2	1	0.502513
2	10351	1	2	1	1	2	105	80	96	79	94	72	167	70	84	86.2	64.5	1.07	2.57	5.06	3.67	6	15	19	5.37	5.9	5.8	6.6	9	25.0995	1	92.2659	1	1	1	1	3.41293	1	43	2	1	0.502994
11	23345	2	2	1	1	1	123	79	137	70	132	79	157	52	79	88	65.6	1.52	2.31	4.34	1.8	13	20	11	5.04	5.7	5.1	4.4	7.66667	21.0962	1	90.6509	1	2	1	2	18.4829	1	43	2	1	0.503185
11	22135	2	2	1	1	1	128	68	120	74	123	67	170.5	67.5	86	97	60.3	1.23	3.44	5.51	1.77	24	20	24	5.18	6.51	5.8	9.3	7	23.2196	1	99.758	1	1	1	1	6.58139	1	43	2	1	0.504399
16	26957	2	2	1	2	1	116	67	118	71	116	70	164.1	64.5	83	93	68.9	1.23	4.9	6.85	1.8	12	17	31	7.43	12.28	7.7	3.9	8	23.952	1	115.309	2	1	1	1	22.4139	1	43	1	1	0.505789
16	27852	2	2	1	1	1	114	80	108	76	109	81	164	56	83	90	85.7	1.58	3.11	5.13	0.89	31	25	26	4.8	6.55	5.2	5.1	8	20.8209	1	89.7058	1	1	1	1	3.96279	1	43	1	1	0.506098
17	31218	2	2	1	1	1	114	71	112	70	109	68	152.3	61.4	77.1	94	71.6	0.88	2.65	4.41	1.67	16	18	23	5.6	5.4	5.3	9.8	7.5	26.4709	1	81.6847	1	2	1	1	5.14	1	43	2	1	0.506238
2	12893	2	1	1	1	2	115	89	120	88	130	82	160	63.5	81	93	65.6	0.95	3.01	4.36	1.82	54	36	30	5.19	6.15	5.9	5.8	8	24.8047	1	121.818	2	1	1	2	5.5406	1	43	1	1	0.50625
11	22941	2	2	1	1	2	103	63	108	68	106	68	154	52	78	92	59.6	1.78	1.72	4.15	0.91	10	14	11	5.65	6.91	5.6	5	10	21.9261	1	101.062	1	2	1	1	21.6073	1	43	2	1	0.506494
17	32110	2	2	1	1	1	104	67	100	66	98	70	155.9	54.5	79	89	54	1.41	1.74	3.55	0.6	9	13	9	4.4	4.9	5.2	4.8	6	22.4235	1	113.197	1	1	1	1	219.8	2	43	2	1	0.506735
2	14059	2	2	1	1	1	119	83	131	83	120	83	153.5	60.5	78	100	61	1.38	1.98	3.91	0.64	24	25	17	5.09	5.11	5.2		7	25.6767	1	98.3167	1	1	1	2	7.62129	1	43	2	1	0.508143
2	13945	2	2	1	1	2	132	87	115	85	116	80	145.5	46.5	74	90	60.6	1.7	2.03	4.44	1.5	16	21	13	5.02	5.48	5.5		8.5	21.9648	1	99.3819	1	1	1	2	10.5168	1	43	2	1	0.508591
11	17358	2	2	1	2	1	121	81	125	81	120	86	169	65	86	96.7	68.4	0.93	1.33	2.77	1.26	13	14	10	5.3	6.81	5	9.3	7	22.7583	1	116.54	1	1	1	2	0.0157074	1	43	1	1	0.508876
17	34842	2	2	1	3	2	108	68	107	73	104	70	157.2	61.6	80	93	59.4	1.04	3.74	4.85	1	22	15	20	4.1	3.9	5.2	7.6	8.5	24.9273	1	101.419	1	1	1	1	13.58	1	43	2	1	0.508906
5	15579	2	2	1	2	2	107	74	105	75	105	75	157	56	80	94	60.5	1.43	3.38	5.1	1.04	9	17	10	4.81	3.02	5.4	8.4	8	22.719	1	99.5882	1	2	1	1	3.07333	1	43	2	1	0.509554
2	11938	2	2	1	1	1	86	56	90	55	90	56	149.3	49.5	76.1	89.3	58.7	1.33	2.36	3.84	0.74	15	24	27	5.2	5.83	5.8	5.3	8	22.2068	1	103.144	1	1	1	1	11.8839	1	43	2	1	0.509712
2	10760	2	2	1	1	1	118	72	114	70	120	74	153	59	78	88	48.3	0.79	1.52	2.84	1.06	8	14	6	4.63	6.21	5.3	3.4	9	25.204	1	129.036	1	1	1	1	0.73379	1	43	2	1	0.509804
11	22770	2	2	3	2	2	133	84	129	78	127	76	153	53.5	78	90	70.6	1.26	2.59	3.99	0.93	14	17	54	5.69	5.12	5.3	6.3	8	22.8545	1	83.1629	1	1	1	1	7.03261	1	43	2	1	0.509804
16	30725	2	2	1	1	1	114	72	111	70	102	66	153	53	78	90	62.2	0.89	2.26	3.63	1.54	10	14	25	4.84	6.81	5.1	6.2	9	22.6409	1	96.2461	1	1	1	1	9.08011	1	43	2	1	0.509804
2	12065	2	2	1	1	1	86	59	85	60	82	60	161.2	55.1	82.2	94.3	55.4	1.25	2.53	4.05	1.05	11	17	19	5.33	5.81	5.9	6.3	9	21.2042	1	110.032	1	1	1	1	7.40619	1	43	2	1	0.509926
17	32791	2	2	1	2	1	101	61	105	62	103	56	158.5	58.5	81	91	60.5	1.57	3.68	6.15	1.18	10	18	15	6	8.2	6.2	4.5	7.5	23.2861	1	99.5689	1	1	1	1	6.54	1	43	2	1	0.511041
5	16090	2	2	3	3	1	128	86	128	86	128	86	172	67.5	88	95	77.7	1.67	3.85	6.35	1.07	12	17	24	4.58	3.92	5.3	3.5	7	22.8164	1	100.394	1	1	1	2	10.9345	1	43	1	1	0.511628
16	25697	2	2	2	2	1	121	72	115	73	112	70	170	65	87	98	99.8	0.65	2.43	4.3	4.07	33	21	33	7.155	6.912	6.4	7.5	7	22.4913	1	75.024	2	1	1	1	4.01257	1	43	1	1	0.511765
21	39279	2	2	1	3	1	97	61	93	65	98	64	168	60	86	95	71.8	1.04	3.03	4.84	1.16	31	29	296	6.75	19.11	7.4	4	6	21.2585	1	109.874	2	1	1	1	5.32978	1	43	1	1	0.511905
17	35314	2	2	1	1	1	103	64	94	62	92	58	154.3	53.6	79	88	57.2	1.5	1.37	5.7	1.48	11	20	15	4.5	3.6	5.5	9.7	8	22.513	1	105.857	1	1	1	1	9.61	1	43	2	1	0.51199
17	32333	2	2	1	1	1	128	82	128	80	125	78	155.8	61.9	80	93	56.8	1.17	2.08	3.53	0.87	15	15	25	4.5	8.8	5.4	6.4	5.5	25.5009	1	106.961	1	1	1	2	10.17	1	43	2	1	0.513479
5	14807	2	2	1	1	1	187	90	178	83	175	69	163.5	65	84	94	60	1.3	2.15	3.95	0.92	7	14	23	4.8	4.11	6.1	4.8	9.5	24.3152	1	135.269	1	2	1	2	0.520884	1	43	1	1	0.513761
5	15122	2	2	3	2	1	100	69	110	70	105	72	166.5	62	85.6	94.6	59.4	0.49	1.38	2.31	0.93	8	6	8	5.26	4.68	5.2	4.1	7	22.3647	1	136.921	1	1	1	1	0.375915	1	43	1	1	0.514114
16	29276	2	2	1	2	1	124	67	119	71	112	69	149.5	56	77	92	57.5	1.41	3.19	5.09	0.67	6	13	17	5.17	7.48	5.5	4.4	6	25.0556	1	105.342	1	1	1	1	5.66768	1	43	2	1	0.51505
5	14781	2	2	1	1	1	140	91	137	87	139	95	157	66	80.9	94.6	62.8	0.48	1.04	2.08	1.4	7	11	8	5.46	6.03	5.7	5.8	7	26.7759	1	128.492	1	1	1	2	360.218	2	43	1	2	0.515287
2	12250	2	2	1	3	1	120	75	111	76	103	78	169.5	62.6	87.4	93.2	362	1.61	3.11	5.54	2.21	24	27	44	5.82	14.72	5.8	6.5	9	21.7889	1	17.0277	2	1	2	1	13.6649	1	43	1	1	0.515634
16	28415	2	2	1	1	2	125	71	120	65	114	69	174.5	70.6	90	101	97.3	0.91	1.9	3.03	0.61	8	9	12	5.09	5.94	5.3	6.3	10	23.1854	1	77.4735	1	1	1	1	3.12251	1	43	1	1	0.515759
11	16825	2	2	3	2	1	162	91	145	89	157	91	174.5	77.5	90	104	65.3	0.79	2.25	4.04	2.23	11	14	41	6.36	4.99	5.7	16.6	7	25.4514	1	122.897	1	1	1	2	6.5081	1	43	1	1	0.515759
2	10596	2	2	1	1	2	104	72	102	70	104	72	155	60	80	96	45.5	1.15	1.46	3.28	1.03	9	12	15	4.76	6.24	5.2	7.3	8	24.974	1	138.311	1	1	1	1	4.92472	1	43	2	1	0.516129
21	42838	2	2	1	2	1	120	75	120	75	121	74	155	56	80	94	65.3	1.5	3.28	5.47	0.7	11	18	16	5.4	5.96	5.6	8.3	7.5	23.3091	1	90.8151	1	1	1	1	3.59842	1	43	2	1	0.516129
11	17412	2	2	1	1	1	117	69	114	70	106	70	160.7	60.2	83	93	50.1	1.16	3.27	4.89	1.38	21	21	15	5.13	7.01	5.8	6	11.5	23.3112	1	123.486	1	2	1	1	0.12938	1	43	2	1	0.51649
21	40063	2	2	3	1	1	106	53	106	52	104	52	180	78	93	99	69.3	1.07	4.58	6.02	2.87	45	33	63	4.76	5.68	5.5	6.5	9	24.0741	1	114.541	1	1	1	1	3.20085	1	43	1	1	0.516667
17	34344	2	2	3	2	2	143	91	138	92	129	90	176	80	91	93	72.1	1.4	3.7	4.99	2.05	58	25	102	9.5	15.4	6.9	41.6	8.5	25.8264	1	109.19	2	1	1	2	36.63	2	43	1	1	0.517045
16	30809	2	2	1	1	2	125	86	132	81	121	81	145	49	75	85	54.3	1.65	2.23	4.17	1.74	9	16	16	4.65	8.37	4.2	6.5	8.5	23.3056	1	112.699	1	1	1	2	8.63461	1	43	2	1	0.517241
2	14454	2	2	1	1	2	136	85	123	85	127	91	158.5	60	82	94	45.2	1.09	1.97	3.59	1.11	15	19	17	5.12	6.03	4.9		10	23.8832	1	138.916	1	2	1	2	27.0085	1	43	2	1	0.51735
21	39288	2	2	1	1	1	138	100	140	98	142	102	166	72	86	103	70.3	1.27	3.52	5.47	1.49	13	20	67	5.49	6.13	5.5	9.3	7	26.1286	1	83.6422	1	1	1	2	8.8208	1	43	2	1	0.518072
13	25208	2	2	1	1	1	134	80	136	83	135	74	150.5	47	78	91	52.4	1.04	2.29	3.98	0.91	11	17	14	5.93	9.41	5.7	8.3	9	20.7503	1	117.195	1	2	1	2	11.2903	1	43	2	1	0.518272
2	10595	2	2	1	1	2	124	86	120	80	118	82	164	64	85	103	59.8	1.3	1.95	3.77	0.9	15	20	12	5.12	6.23	5.9	4.4	8	23.7954	1	135.92	1	1	1	2	4.23332	1	43	1	1	0.518293
11	21033	2	2	1	1	2	117	75	122	77	125	76	164	67	85	98	70.1	1.33	2.26	3.97	0.92	19	25	13	5.54	4.55	5.5	11.3	8	24.9108	1	83.7369	1	1	1	1	9.04193	1	43	2	1	0.518293
11	23389	2	2	1	2	1	119	79	105	70	102	66	164	65	85	100	65.3	1.57	2.52	4.47	1.2	10	15	8	4.71	7.71	5.9	6.3	7.5	24.1672	1	91.0348	1	2	1	1	14.3368	1	43	2	1	0.518293
2	13907	2	2	3	3	1	112	65	108	58	102	63	158	63	82	96	86.6	1.53	3.2	5.99	1.74	26	27	30	5.09	5.24	5.5		8	25.2363	1	88.4241	1	1	1	1	4.90213	1	43	1	1	0.518987
16	28350	2	2	1	1	1	118	82	114	80	113	81	152	57.5	79	92.2	59.5	1.3	2.85	4.49	1.39	16	15	18	4.75	6.26	5.1	13.3	5	24.8875	1	101.506	1	1	1	2	37.6787	2	43	2	1	0.519737
2	10928	2	2	1	1	2	129	71	124	67	122	69	154	51.2	80.2	90	56.1	1.36	1.91	3.79	1.61	7	14	8	5.64	7.5	5.8	5.9	6	21.5888	1	108.285	1	1	1	1	11.7079	1	43	2	1	0.520779
5	16447	2	2	3	3	1	134	93	126	90	126	90	167	56	87	96	90.2	1.5	4.15	6.24	0.93	16	28	58	4.88	5.66	6.2	4.4	8	20.0796	1	84.4317	1	2	1	2	0.541695	1	43	1	1	0.520958
21	36373	2	2	2	2	1	116	74	115	74	116	75	167	59	87	97	59.7	1.73	2.11	4.41	0.76	11	14	20	4.59	6.19	5.6	1.8	7	21.1553	1	101.147	1	1	1	1	2.99222	1	43	2	1	0.520958
11	18209	2	2	1	1	2	110	80	111	81	114	77	165	65	86	104	49.9	1.3	2.94	4.7	0.96	10	19	10	6.2	11.8	5.9	8.2	9	23.8751	1	123.98	2	1	1	1	11.3225	1	43	2	1	0.521212
16	27084	2	2	1	1	2	104	70	102	65	104	66	165	68	86	102	66.1	1.66	2.9	5.32	1.16	8	14	13	6.14	8.21	5.6	9	9	24.977	1	89.7266	1	1	1	1	14.6161	1	43	2	1	0.521212
2	11661	2	2	1	2	2	104	72	92	67	97	67	163.4	64.5	85.2	101.3	49.3	1.02	1.7	3.28	1.12	31	36	44	5.5	10.51	6.2	11.6	10	24.1577	1	125.841	1	2	1	1	13.9602	1	43	2	1	0.52142
2	12968	2	2	1	1	2	162	113	150	107	149	103	163	67	85	104.2	68.8	0.98	2.43	4.51	2.18	49	42	36	5.48	11.01	5.4	10.9	8	25.2174	1	85.782	1	1	1	2	31.4412	2	43	2	1	0.521472
17	31599	2	1	1	1	1	124	81	136	79	139	80	155.3	60.3	81	97	58.6	1.45	3.17	5.15	1.49	11	15	17	14.9	17.8	11.4	5.2	7	25.002	1	103.297	2	1	1	2	14.07	1	43	2	1	0.521571
16	25497	2	2	1	1	2	112	72	111	66	113	72	157.2	59	82	95.5	56.5	1.11	3.03	4.63	1.02	9	18	17	5.29343	6.97183	5.9	6.5	6	23.8752	1	107.458	1	1	1	1	76.9747	2	43	2	1	0.521628
11	21392	2	2	1	1	1	106	70	102	72	107	66	161	66	84	100	53.3	0.9	1.85	3.45	1.88	14	18	14	5.73	7.76	5.2	14.9	9	25.462	1	114.871	1	2	1	1	17.9817	1	43	2	1	0.521739
21	41795	2	2	1	2	2	103	69	102	68	101	67	161	55.5	84	96	52.4	1.63	3.64	5.69	1.07	6	16	11	4.92	4.94	5.7	6.5	8	21.4112	1	117.283	1	1	1	1	9.60892	1	43	2	1	0.521739
11	23996	2	2	1	1	1	146	83	150	87	132	85	159	58	83	96	63.5	1.1	2.81	4.96	2.89	17	18	16	4.89	6.2	5.6	7.9	9.5	22.9421	1	93.8897	1	1	1	2	17.9513	1	43	2	1	0.522013
5	15244	2	2	1	2	1	111	72	110	70	111	72	168.5	70.1	88	98.5	70.9	0.62	1.7	3.03	1.98	7	9	18	5.77	6.78	5	12.5	7	24.6898	1	111.48	1	1	1	1	1.35902	1	43	1	1	0.522255
5	14783	2	2	2	3	1	148	91	144	91	131	91	168.5	69.5	88	97	79.8	0.97	3.05	4.81	2.15	8	23	18	6.39	4.66	6.5	2.1	8.5	24.4785	1	97.2171	1	2	1	2	33.8077	2	43	1	1	0.522255
17	32196	2	2	3	2	1	117	69	124	74	123	67	168.3	72.9	88	95	68.5	1.19	3.36	5.11	1.89	21	20	25	5.2	7	5.4	12.2	6.25	25.7371	1	116.264	1	1	1	1	5.63	1	43	1	1	0.522876
11	21467	2	2	3	2	1	175	112	171	109	167	106	174	71	91	102	63.5	1.14	2.81	4.52	1.22	25	20	28	5.57	9.28	5.9	6.7	9	23.4509	1	126.824	1	1	1	2	10.4893	1	43	1	1	0.522989
11	22374	2	2	1	1	2	126	82	125	83	130	84	151	56.5	79	95	65	1.54	7.99	11.92	3.37	18	23	50	5.73	9.28	6.6	11.1	8.5	24.7796	1	91.5878	1	2	1	2	25.1333	1	43	2	1	0.523179
2	14361	2	2	1	1	1	133	85	129	84	128	89	149	59	78	96.5	65.8	1.05	2.84	4.8	2.26	11	19	26	5.36	6.74	5		9.5	26.5754	1	90.2948	1	1	1	2	4.90315	1	43	2	1	0.52349
5	14843	2	2	2	2	1	107	74	110	80	122	78	160.1	60.2	84	95	70.7	0.98	2.53	4.73	1.94	17	23	67	5.24	2.15	5.9	15.6	9	23.4863	1	111.689	1	2	1	1	2.47208	1	43	1	1	0.524672
5	15890	2	2	1	1	1	100	67	100	67	100	67	150.5	51	79	91	59	1.46	3.69	5.91	1.32	7	11	18	4.8	4.95	5	10.9	7	22.5163	1	102.429	1	1	1	1	24.2203	1	43	2	1	0.524917
13	25140	2	2	1	1	2	115	72	109	69	107	66	160	66	84	96	64.4	1.53	3.78	6	1.54	27	23	71	5.8	8.54	6.3	9.8	10	25.7812	1	92.6746	1	2	1	1	9.3	1	43	2	1	0.525
5	15126	2	2	1	3	1	114	70	116	72	118	74	170.4	73.8	89.5	103.5	53.2	0.86	2.62	4.03	1.3	8	18	20	4.5	4.58	5.4	4.2	8.5	25.4166	1	155.318	1	2	1	1	0.959779	1	43	1	1	0.525235
11	23945	2	2	1	2	1	104	68	105	66	101	68	154	59.5	81	97	67.4	0.99	3.18	4.67	1.81	20	25	28	5.04	8	5.7	7.5	8	25.0885	1	87.5599	1	1	1	1	7.47127	1	43	2	1	0.525974
16	30041	2	1	3	2	1	135	96	136	97	129	94	172.8	74.5	91	101.2	74	1.18	3.48	5.57	1.16	37	22	71	8.87	11.49	6	16.6	6.5	24.9499	1	106.249	2	1	1	2	27.2617	1	43	1	1	0.52662
13	24031	2	1	1	3	1	120	86	120	84	120	80	170.9	65.9	90	98	52.4	1.15	1.51	3.22	0.58	8	15	20	7.18	12.52	7.1	15.3	8.25	22.5632	1	158.064	2	2	1	2	7.77778	1	43	1	1	0.526624
2	11499	2	2	1	1	1	108	65	110	65	109	65	150	58	79	89	67.2	1.3	2.34	4.01	0.64	8	15	10	5.02	6.37	5.8	7.3	10	25.7778	1	87.9487	1	1	1	1	13.2609	1	43	2	1	0.526667
21	42315	2	2	1	2	1	123	84	124	84	123	84	167	80	88	100	72.8	1.25	2.75	5.48	1.68	34	31	38	6.77	7.23	5.8	9.7	9.5	28.6851	2	107.959	1	1	1	2	2.17014	1	43	1	1	0.526946
16	27493	2	2	1	1	2	125	69	131	71	117	65	157.5	57.5	83	95	55.2	0.76	2.23	3.77	2.17	10	12	13	4.54	8.28	5.9	12.4	7.5	23.1796	1	110.355	1	1	1	1	4.63192	1	43	2	1	0.526984
2	10101	2	2	1	2	1	129	98	131	94	129	95	171.4	70.8	90.4	104.9	96.7	1.1	2.05	3.8	1.67	36	32	77	5.22	11.65	5.9	7.6	8.5	24.0997	1	77.9219	2	1	1	2	5.75086	1	43	1	1	0.527421
5	15310	2	2	1	2	1	125	76	124	75	123	74	161	70	85	103	64.4	1.31	2.58	4.87	1.16	13	14	27	5.9	7.24	5.2	14.5	7.5	27.0051	1	92.2812	1	2	1	1	32.8425	2	43	2	1	0.52795
11	16919	2	2	1	1	1	149	109	152	106	140	103	160	66.5	84.5	97.2	59.3	0.99	2.28	4.18	2.44	11	16	21	11.58	18.41	7.8	8.5	9	25.9766	1	101.844	2	2	1	2	23.1137	1	43	2	1	0.528125
16	25482	2	2	3	2	1	135	78	118	71	117	76	168.5	67.5	89	94	65	1.19	5.15	6.83	1.2	38	20	41	5.68075	12.3944	7.7	10.8	7	23.7741	1	123.124	2	1	1	1	21.8543	1	43	1	1	0.52819
5	15248	2	2	1	2	1	116	82	115	85	115	80	167.5	69.1	88.5	95.5	78	0.48	1.08	1.94	1.12	26	17	91	5.95	8.25	5	16.5	10	24.6291	1	100.091	1	2	1	2	45.6892	2	43	1	1	0.528358
13	24609	2	2	1	1	2	115	76	116	73	111	70	158	66.5	83.5	101	77.2	0.66	3.08	7.77	15.93	30	22	14	5.84	13.67	6.4	8.8	9	26.6384	1	75.0501	2	1	1	1	6.7	1	43	2	1	0.528481
11	21775	2	2	1	2	1	144	100	133	95	133	97	157	59	83	100	57.3	1.73	3.45	5.92	1.79	9	14	14	5.31	6.49	5.4	7.9	10	23.9361	1	105.6	1	2	1	2	31.2956	2	43	2	1	0.528662
17	34326	2	2	3	1	1	112	77	110	74	103	71	181.5	95.1	96	104	96.1	0.91	2.47	4.66	3.66	45	32	51	5	8.3	5.3	11.6	7	28.8687	2	78.6001	1	1	1	2	7.43	1	43	1	1	0.528926
11	23276	1	2	1	3	1	118	80	111	77	110	77	151	53	80	89	83.9	1.15	2.33	4.08	2.06	9	17	16	4.85	5.1	5.4	7.1	11	23.2446	1	68.1434	1	2	1	1	8.4	1	43	2	1	0.529801
21	36680	2	1	1	1	2	115	67	114	66	113	65	151	46	80	85	48.9	1.83	2.13	4.51	0.49	26	46	341	18.03	24.76	14.2	10.5	11	20.1746	1	127.228	2	2	1	1	29.303	1	43	2	1	0.529801
24	43759	2	2	1	1	1	136	79	140	80	130	82	151	57	80	98	65.8	1.9	3.55	5.81	0.99	11	28	13	6.03	9.26	5.2	6.4	9	24.9989	1	90.3644	1	1	1	2	84.8153	2	43	2	1	0.529801
21	36866	2	2	1	1	2	109	71	110	72	111	73	166	71	88	103	63.8	0.89	1.99	4.32	2.58	13	22	10	5.08	4.85	5.5	5.3	7	25.7657	1	93.6473	1	1	1	1	3.20778	1	43	2	1	0.53012
11	21464	2	2	3	2	1	127	76	118	78	120	75	166	60.5	88	94	78.8	1.71	2.68	5.47	1.35	22	20	26	5.1	4.79	5.7	10.2	6	21.9553	1	98.5746	1	1	1	1	8.69607	1	43	1	1	0.53012
2	12293	2	2	1	2	2	108	81	110	78	108	78	149	55	79	86	60.9	1.81	3.18	5.66	0.86	8	16	15	4.81	5.95	6	8.4	7.5	24.7737	1	98.6499	1	1	1	1	41.7022	2	43	2	1	0.530201
16	30025	2	2	2	2	1	162	101	155	93	154	94	164	72.5	87	97	79.1	1.09	3.97	7.2	4.83	59	30	113	5.23	6.4	5.9	8.1	8.75	26.9557	1	98.1806	1	2	1	2	8.84009	1	43	1	1	0.530488
21	38916	2	1	1	1	2	190	101	178	97	182	96	162	73	86	106	67.5	1.38	2.62	4.92	1.92	37	26	34	9.06	13.53	7.2	7.9	7	27.8159	1	87.4512	2	1	1	2	83.1749	2	43	2	1	0.530864
11	22866	2	2	1	1	2	110	57	113	63	109	62	160	63	85	95	67.5	1.12	2.46	4.16	2.28	14	18	19	5.02	7.68	5.3	8.7	7	24.6094	1	87.6711	1	1	1	1	12.7998	1	43	2	1	0.53125
13	24186	2	2	1	1	2	122	84	124	84	122	86	165.6	74.8	88	99	51.1	0.9	1.66	3.13	1.34	13	20	26	6.96	11.45	6.4	12.5	7.5	27.276	1	120.804	2	1	1	2	7.8	1	43	2	1	0.531401
5	15650	2	1	1	1	1	104	70	104	70	104	70	158	65	84	98	49.4	0.97	2.49	4.49	1.89	9	11	20	7.05	8.01	6.3	27.9	10	26.0375	1	125.605	2	2	1	1	71.4444	2	43	2	1	0.531646
16	31041	2	2	1	1	1	105	58	101	57	92	53	156	56	83	96	61.2	1.59	2.01	3.73	0.62	27	25	20	5.19	6.18	5.7	9.2	8	23.0112	1	97.9249	1	1	1	1	9.23868	1	43	2	1	0.532051
16	29634	2	2	1	3	1	114	76	106	76	113	76	157.8	54	84	88.5	67.4	0.86	2	3.41	1.28	58	65	139	5.15	12.94	5.5	4.5	9	21.686	1	118.32	2	1	1	1	18.3586	1	43	1	1	0.532319
2	12625	2	2	1	1	1	119	75	108	74	103	71	166.3	72.5	88.6	105.4	60.2	1.15	2.61	4.54	1.31	8	21	14	6.35	8.49	6	9.8	9	26.2152	1	100.149	1	2	1	1	15.3639	1	43	2	1	0.532772
11	18875	2	2	3	3	1	145	90	140	85	145	91	174	76	93	99	70.4	1.1	1.73	3.88	2.92	43	38	183	6.3	8.7	5.4	9.8	10.5	25.1024	1	112.341	1	2	1	2	13.1302	1	43	1	1	0.534483
24	43772	2	2	1	1	1	174	92	158	96	160	98	172	78	92	160	79	1.77	2.74	4.75	0.73	25	27	32	6.11	8.4	5.6	6.5	9	26.3656	1	98.4896	1	1	1	2	0.878483	1	43	1	1	0.534884
5	14896	2	2	3	2	1	122	68	120	70	120	70	164.5	68.5	88	101	68	0.91	2.14	3.42	0.81	36	40	29	5.13	4.48	3.9	6.5	6	25.3139	1	116.902	1	1	1	1	1.77305	1	43	1	1	0.534954
21	41251	2	2	1	2	2	100	47	100	48	100	47	155	58	83	86	59.5	1.17	3.27	5.1	1.97	16	17	44	5.03	5.06	4.7	6.2	8	24.1415	1	101.432	1	1	1	1	6.11791	1	43	2	1	0.535484
21	41023	2	2	1	1	2	127	80	126	81	128	80	168	82	90	101	61.2	1.18	2.52	4.23	0.94	41	33	24	6.05	6.11	5.5	18.3	8	29.0533	2	97.8976	1	1	1	2	7.7172	1	43	2	1	0.535714
2	10216	2	2	1	2	1	122	92	144	89	127	87	153.5	67.5	82.3	102.1	43.9	0.89	1.55	2.91	0.96	6	10	9	4.93	6.88	5.8	5.9	10	28.6475	2	143.601	1	1	1	2	4.35658	1	43	2	1	0.536156
17	32243	2	2	1	1	1	115	84	121	79	115	75	160.3	65	86	98	58.1	0.95	1.43	2.74	0.76	7	14	8	5.5	6.4	5.5	5.3	9.5	25.2957	1	103.955	1	2	1	2	23.69	1	43	2	1	0.536494
21	36767	2	2	1	2	1	151	92	154	92	152	92	162	74	87	107	69.5	1.16	2.66	4.87	2.05	10	16	21	6.94	7.63	5.8	8.9	8	28.1969	2	84.6373	1	1	1	2	8.57249	1	43	2	1	0.537037
13	24661	2	1	2	2	2	105	70	108	78	109	77	168.5	74	90.5	100	72.4	1.27	1.71	3.51	0.9	33	23	59	11.66	16.8	9.9	10.6	7	26.0635	1	108.833	2	1	1	1	7.79014	1	43	1	1	0.537092
16	27091	2	2	1	2	1	133	74	123	69	117	72	147	55	79	94	60.7	1.91	3.48	5.73	1	7	14	13	4.7	5.76	6.1	6.4	7.5	25.4524	1	98.9191	1	1	1	1	8.00644	1	43	2	1	0.537415
11	21676	2	2	1	1	2	105	70	99	68	96	67	160	61	86	102	53	1.23	2.3	4.27	1.4	28	27	15	5.54	5.52	5.1	5.7	8	23.8281	1	115.557	1	2	1	1	8.21782	1	43	2	1	0.5375
16	31027	2	2	3	2	2	146	97	136	81	135	91	173	77	93	100	92.1	0.85	2.82	4.12	2.09	47	23	50	6.16	6.72	5.7	6.8	8	25.7276	1	82.6055	1	1	1	2	3.40279	1	43	1	1	0.537572
5	14858	2	2	3	2	1	111	76	110	75	110	70	167.7	74	90.2	103.3	58.5	0.97	1.98	3.43	0.78	7	13	16	1.84	6.22	4.9	11	9	26.3127	1	139.57	1	2	1	1	3.18355	1	43	1	1	0.537865
2	10620	2	2	1	1	1	108	74	104	72	108	68	156	56	84	90	47	1.17	1.21	2.82	0.56	6	19	5	4.64	4.85	5.3	5.2	8.5	23.0112	1	133.013	1	1	1	1	3.06349	1	43	2	1	0.538462
21	40982	2	2	1	1	2	152	96	149	94	150	95	156	65	84	100	47	1.13	4.62	6.13	1.88	12	13	19	5.76	6.67	6.1	12.2	10.3333	26.7094	1	133.108	1	2	1	2	8.26716	1	43	2	1	0.538462
11	17701	2	1	1	1	1	109	76	107	79	105	76	167	73	90	96	70.8	0.99	2.21	3.88	1.82	22	13	17	5.3	6.94	5.5	7.3	7	26.1752	1	111.826	2	1	1	1	9.86902	1	43	1	1	0.538922
2	11364	2	2	1	1	2	109	73	106	73	104	74	156.2	63.2	84.2	96.3	64.5	1.28	3.1	5.19	1.28	17	21	12	4.74	6.57	5.4	6	8.5	25.9033	1	92.122	1	2	1	1	4.19168	1	43	2	1	0.539052
16	27362	2	2	1	1	2	153	94	145	88	144	90	155.3	55.2	83.8	89.2	59.3	1.56	3.92	5.88	1.58	11	20	18	5.51	4.68	5.6	9.7	8	22.8874	1	101.5	1	1	1	2	9.23676	1	43	2	1	0.539601
2	14250	2	2	1	1	1	108	69	105	65	97	65	150	53.5	81	94	52.3	0.91	2.08	4.29	2.33	9	18	14	5.53	5.63	5.3		8	23.7778	1	117.756	1	1	1	1	11.1869	1	43	2	1	0.54
16	25691	2	2	1	1	1	110	68	106	68	111	68	148	56	80	95	62.3	1.34	2.34	4.24	1.58	6	18	13	5.634	8.937	5.8	10.4	7	25.5661	1	96.0397	1	1	1	1	20.0634	1	43	2	1	0.540541
11	23583	2	2	3	2	2	139	84	134	83	137	78	179	88	97	110	79.1	0.98	2.7	4.58	3.39	41	30	84	6.37	9.2	6.1	12.8	9	27.4648	1	98.3699	1	1	1	2	14.5332	1	43	1	1	0.541899
2	11767	2	2	1	1	2	97	61	94	56	95	60	157.1	51.5	85.2	86.9	58.5	1.24	3.98	5.94	1.42	12	15	63	5.48	7.11	6.1	5	8.5	20.8668	1	103.108	1	1	1	1	8.01235	1	43	2	1	0.54233
21	42534	2	2	1	1	2	117	74	116	73	117	74	153	68	83	102	65.2	1.84	2.8	4.99	1.03	9	15	11	5.78	6.32	5.3	7	8	29.0487	2	91.2391	1	1	1	1	23.006	1	43	2	1	0.542484
16	27546	2	2	1	1	2	127	82	122	77	117	75	158.5	67.5	86	97	52.5	1.03	3.72	4.95	1.5	9	11	13	5.15	8.06	6.2	22.7	8.5	26.8686	1	117.322	1	1	1	1	3.45506	1	43	2	1	0.542587
11	21145	2	2	1	2	1	117	73	108	72	105	74	173	78	94	107	78.9	1.15	2.38	4.15	1.07	32	33	21	4.42	6.06	5.3	6.9	6.5	26.0617	1	98.5744	1	1	1	1	7.15457	1	43	1	1	0.543353
11	21679	2	2	1	1	2	125	75	115	74	115	65	160	63	87	99	58.6	1.56	2.1	4.16	0.62	16	19	23	5.58	7.39	5.5	14.4	7.5	24.6094	1	103.288	1	1	1	1	20.0552	1	43	2	1	0.54375
13	24732	2	1	3	2	1	126	75	124	74	123	72	171	81.5	93	104	61.1	0.64	1.53	3.04	2.73	20	17	32	7.69	17.31	6.9	9	8	27.8718	1	132.142	2	2	1	1	6.19469	1	43	1	1	0.54386
16	30051	2	1	1	2	2	126	76	130	74	134	73	171	78.5	93	104	77.6	1.02	2.81	5.19	2.26	63	56	144	11.78	11.29	6.4	12	8	26.8459	1	100.647	2	1	1	2	5.35585	1	43	1	1	0.54386
2	13456	2	2	1	1	2	100	73	104	72	106	70	158	56	86	82	80.6	1.26	4.06	6.15	1.54	14	22	15	5.37	9.55	5.3	12.5	10	22.4323	1	71.5087	1	1	1	1	13.5489	1	43	2	1	0.544304
21	43063	2	2	3	2	1	109	70	110	70	110	70	169	65	92	102	80.8	1.28	3.42	5.53	1.59	16	21	42	5.36	6.57	5.9	8.4	8	22.7583	1	95.9841	1	2	1	1	7.96885	1	43	1	1	0.544379
17	35635	2	2	1	1	1	154	88	151	89	133	89	165.3	72.8	90	102	56.6	1.11	2.47	3.95	1.09	33	34	26	6	6.2	6	13.4	9	26.6432	1	107.438	1	1	1	2	19.73	1	43	2	1	0.544465
11	18782	2	2	1	1	1	148	73	123	71	117	71	156	62.5	85	96	63.1	0.94	2.01	3.61	1.94	12	19	29	5.3	7.6	5.5	10	8	25.6821	1	94.757	1	1	1	2	11.788	1	43	2	1	0.544872
21	40407	2	2	1	2	1	146	92	145	90	144	89	156	66	85	102	57.6	1.24	3.34	4.74	0.6	13	16	31	4.57	6.54	4.8	5.1	8	27.1203	1	105.239	1	1	1	2	13.7413	1	43	2	1	0.544872
11	17753	2	2	1	1	2	109	78	120	80	117	74	165	72	90	99	48.6	0.91	1.59	3.76	2.2	13	15	16	4.94	6.5	5.7	11.2	7	26.4463	1	127.933	1	1	1	1	24.5894	1	43	2	1	0.545455
16	26413	2	2	1	1	2	126	72	116	73	120	71	154	60	84	104	58.4	0.81	2.03	4.57	5.81	11	23	27	6.21	11.92	5.6	16.3	10	25.2994	1	103.677	2	2	1	1	7.2226	1	43	2	1	0.545455
17	33987	2	2	1	1	1	120	74	108	76	116	74	159.4	62.6	87	91	64	1.4	3.63	5.41	0.79	15	16	29	5.1	5.9	5.9	10.9	10.25	24.6376	1	93.0793	1	2	1	1	8	1	43	2	1	0.545797
11	20395	2	1	1	1	2	107	62	109	70	107	73	161	66	88	102	59.5	1.1	3.07	4.83	1.2	17	22	15	6.22	10.32	7.4	8	8	25.462	1	101.435	2	2	1	1	7.27156	1	43	2	1	0.546584
16	29030	2	2	2	2	1	144	85	131	75	127	82	161	65	88	95	77.2	1.34	3.58	5.71	1.81	15	21	25	5.12	6.21	6	8.8	8.5	25.0762	1	101.28	1	2	1	2	10.2566	1	43	1	1	0.546584
2	11880	2	2	1	2	2	130	89	127	88	128	86	159.2	66.5	87.1	99.2	55.5	1.38	3.24	5.25	2.15	15	38	35	4.75	12.6	6.6	5.6	8.5	26.2383	1	109.663	2	2	1	2	7.48251	1	43	2	1	0.547111
13	25177	2	2	3	1	2	118	62	116	60	114	58	171	77.5	93.6	98.8	84.1	1.25	2.95	5.12	1.12	18	25	28	5.87	5.82	5.8	5.7	10.5	26.5039	1	91.4597	1	2	1	1	5.16333	1	43	1	1	0.547368
2	10270	2	2	1	2	1	106	73	100	68	102	66	168	75	92	104	73.3	1.2	3.28	5.19	1.7	13	19	26	4.94	5.31	5.7	3.4	7	26.5731	1	107.511	1	1	1	1	2.82058	1	43	1	1	0.547619
21	39367	2	2	1	1	2	109	77	107	76	106	75	162.5	71	89	107	52.2	1.55	3.29	6.51	1.2	20	19	17	4.83	6.45	5.6	8.6	5	26.8876	1	158.983	1	1	1	1	10.1833	1	43	1	1	0.547692
2	11537	2	2	1	1	1	121	81	120	76	116	78	157	57	86	100	49.5	1.23	2.49	4.16	0.84	23	26	49	5.11	6.7	5.7	6.5	9.5	23.1247	1	125.306	1	2	1	1	6.02861	1	43	2	1	0.547771
21	41004	2	2	1	1	2	120	80	120	72	120	74	155	60	85	97	58.9	1.35	2.5	4.8	2.55	39	34	65	5.4	5.91	5.5	7.6	8	24.974	1	102.736	1	1	1	1	3.67309	1	43	2	1	0.548387
2	13906	2	2	1	1	1	128	72	115	74	123	72	153	53	84	93	48.5	1.59	2.42	4.75	0.76	6	13	13	5	6.23	5.2		9	22.6409	1	128.003	1	1	1	1	15.0249	1	43	2	1	0.54902
16	28162	2	2	1		2	115	71	117	72	117	70	160.2	61.5	88	98	65.5	1.17	2.83	4.29	0.56	12	17	9	5.47	12.83	5.7	2.9	6	23.9635	1	90.5032	2	1	1	1	5.94906	1	43	2	1	0.549313
16	26358	2	1	1	1	2	109	77	111	74	109	71	167.4	68	92	99	68.2	1.32	2.48	4.53	1.6	13	17	41	6.88	15.68	7.3	5.9	6	24.266	1	116.517	2	1	1	1	10.7555	1	43	1	1	0.549582
11	19800	2	2	3	1	1	106	62	99	67	105	66	169	73	93	98	72.5	1.11	2.49	4.12	1.14	29	20	24	4.98	4.61	5.4	6.9	6.25	25.5593	1	108.536	1	2	1	1	10.5775	1	43	1	1	0.550296
16	28581	2	2	1	1	1	144	87	144	84	133	84	149	55	82	89	63.2	1.13	2.71	4.95	1.98	14	22	23	4.91	9.2	5.4	7.7	8	24.7737	1	94.6545	1	2	1	2	8.75951	1	43	2	1	0.550336
2	13791	2	2	1	2	2	162	119	150	120	152	110	163.5	70	90	99	77	1.13	3.04	4.59	1.27	24	24	43	5.47	7.84	5.6		8	26.1856	1	101.18	1	1	1	2	16.7943	1	43	1	1	0.550459
21	40060	2	2	1	1	1	118	74	116	72	114	72	167	85	92	106	52.9	0.92	2.9	4.47	1.13	29	26	19	5.11	3.61	5	15.8	8	30.478	2	116.186	1	1	1	1	19.3879	1	43	2	1	0.550898
11	23171	2	1	3	1	1	112	69	111	71	109	69	176	83	97	102	100.6	0.86	2.83	4.52	3.16	26	20	33	5.62	6.32	5.9	10.4	8	26.7949	1	74.6548	2	1	1	2	54.4062	2	43	1	1	0.551136
2	13128	2	2	3	2	1	102	74	102	73	106	73	159.5	59	88	95	60.5	0.78	2.63	4.41	2.89	17	20	75	5.72	12.24	5.6	6.4	9.5	23.1916	1	133.694	2	1	1	1	3.82168	1	43	1	1	0.551724
21	43016	2	2	1	2	1	113	65	120	70	120	70	163	59	90	95	65	1.36	3.34	5.15	1.13	6	15	18	4.9	5.44	5.2	4.8	9	22.2063	1	91.5456	1	1	1	1	4.49374	1	43	2	1	0.552147
2	10766	2	2	1	1	2	128	88	130	88	132	84	152	51	84	89	48	0.75	1.92	3.1	0.85	23	22	15	4.95	7.54	5.7	7.9	11	22.0741	1	130.008	1	1	1	2	22.5581	1	43	2	1	0.552632
5	16074	2	2	1	1	1	159	97	159	97	159	97	161	77	89	106	60.4	1.05	3.28	5.29	1.39	46	41	36	7.23	10.31	5.4	33.5	8	29.7056	2	99.5091	2	1	1	2	1.98871	1	43	2	1	0.552795
2	11039	2	2	1	1	2	125	75	122	72	120	75	150	60	83	96	34.1	0.61	0.87	1.64	0.56	11	11	9	4.38	6.39	5.6	6.8	9	26.6667	1	192.4	1	1	1	1	20.5599	1	43	2	1	0.553333
5	16359	2	2	1	3	1	123	91	120	91	121	90	159	68.5	88	98	82.9	1.19	3.33	6.16	4.09	22	24	89	5.25	5.9	4.1	12.7	8	27.0954	1	93.1265	1	1	1	2	6.36693	1	43	1	1	0.553459
2	10867	2	2	3	2	1	118	74	120	74	124	78	166	70	92	94	76	1.07	3.94	5.93	2.84	21	18	20	5.39	5.47	6.2	11	10	25.4028	1	102.781	1	2	1	1	6.32725	1	43	1	1	0.554217
5	15529	2	2	3	1	1	135	72	133	70	130	71	166	80	92	100	72	0.97	2.85	4.93	1.77	20	18	26	4.7	5.54	5.9	9	7	29.0318	2	109.475	1	1	1	2	3.33058	1	43	1	1	0.554217
13	24492	2	1	1	1	2	119	57	114	64	119	62	155	62.1	86	97	48.4	0.9	3.06	4.82	2.31	6	13	15	6.65	8.29	5.8	5.1	9	25.8481	1	128.644	2	2	1	1	30.5	2	43	2	1	0.554839
2	13350	2	2	1	1	1	110	79	110	78	107	79	153	62	85	100	52.5	0.94	2.25	4.04	1	9	14	15	6.61	11.73	6.5	9.1	8	26.4855	1	116.932	2	1	1	1	6.62995	1	43	2	1	0.555556
21	43022	2	2	1	1	1	190	116	190	120	190	120	162	66	90	99	56.6	1.39	3.41	5.68	1.25	11	15	18	6.1	8.31	5.7	7.4	7	25.1486	1	107.447	1	1	1	2	36.971	2	43	2	1	0.555556
11	16980	2	2	3	3	1	158	107	166	109	156	107	180	95	100.2	101.2	62.8	0.77	1.44	3.3	3.76	22	22	57	6.74	8.8	6	14.5	8.33333	29.321	2	128.52	1	2	1	2	14.3705	1	43	1	1	0.556667
13	24709	2	2	3	2	2	117	82	115	80	112	79	167.7	74	93.4	101	82.5	0.9	2.32	5.25	6.36	36	34	35	6.17	5.17	5.7	6.5	9	26.3127	1	93.7944	1	2	1	2	6.81502	1	43	1	1	0.556947
21	38770	2	2	1	2	2	207	104	201	104	214	104	174	102.5	97	118	74.3	1.37	3.8	6.61	2.52	15	17	42	5.87	8.21	5.4	17	8	33.8552	2	78.3335	1	1	1	2	78.9984	2	43	2	1	0.557471
21	37938	2	2	3	3	2	123	87	122	86	123	87	172	84	96	102	74.2	0.84	2.11	3.87	3.37	43	39	76	5.82	3.45	5.7	14.9	8	28.3937	2	105.945	1	1	1	2	3.54057	1	43	1	1	0.55814
24	43587	2	2	1	1	2	156	97	154	96	154	96	153.5	63	85.7	99	54.5	1.91	2.63	4.66	0.98	16	24	35	6.04	6.73	5.2	7.9	9	26.7377	1	112.124	1	1	1	2	12.5546	1	43	2	1	0.558306
5	15000	2	2	2	2	1	131	82	130	80	130	80	172.5	90.3	96.5	101.1	62.1	0.57	1.9	3.23	1.37	12	16	33	6.15	5.63	4.6	7.2	8.5	30.3466	2	129.751	1	2	1	2	1.58396	1	43	1	1	0.55942
21	41535	2	2	1	1	1	120	65	120	65	121	64	168	76	94	104	44.8	1.46	2.39	4.3	0.42	7	12	7	5.17	5.57	5.8	5	6.83333	26.9274	1	140.302	1	1	1	1	3.83509	1	43	2	1	0.559524
2	12185	2	2	3	3	1	133	85	132	87	130	85	168.4	75.4	94.3	104.2	65.9	1.07	7.31	9.13	2.09	13	20	24	5.22	4.97	7.2	5.2	9	26.5881	1	121.195	1	1	1	2	20.2836	1	43	1	1	0.559976
16	28954	2	2	1	1	1	122	74	121	72	118	72	160.5	69	90	101	65.4	1.38	3	4.88	1.79	17	17	18	5.68	8.01	5.5	19.4	7	26.7855	1	90.9686	1	1	1	1	8.56051	1	43	2	1	0.560748
11	18876	2	2	1	1	1	114	79	118	73	109	77	164	69	92	104	58	0.87	1.7	3.55	2.39	24	20	23	5.6	7.3	5.6	10	9	25.6544	1	104.243	1	2	1	1	11.203	1	43	2	1	0.560976
16	25668	2	2	1	1	1	123	68	116	65	117	64	155.2	59	87.1	98.7	66.1	0.78	1.89	3.65	2.48	28	18	16	6.534	8.649	5.6	46.9	8	24.4945	1	89.6091	1	1	1	1	28.7547	1	43	2	1	0.561211
2	10040	2	2	1	2	1	128	84	120	88	121	88	169.7	75.5	95.4	93.7	67.7	0.91	1.55	3.1	2.19	16	17	27	4.31	5.3	5.9	5.9	9	26.217	1	117.415	1	1	1	2	10.6664	1	43	1	1	0.562169
21	40468	2	2	1	2	1	129	82	126	82	129	81	160	60	90	90	52.9	1.53	2.53	4.58	0.97	41	28	19	4.92	5.54	5.5	11.5	7.5	23.4375	1	116.118	1	1	1	2	6.79992	1	43	2	1	0.5625
21	36796	1	2	1	1	2	112	82	114	76	115	78	167	79	94	109	66.8	1.34	4.74	6.73	2.11	29	25	26	5.45	8.36	5.7	7.3	8	28.3266	2	88.8613	1	1	1	1	4.05063	1	43	2	1	0.562874
17	32334	2	2	3	3	1	104	70	108	70	100	67	166.9	69	94	94	71.7	1.28	4.29	6.22	2.39	45	37	214	5.3	6.5	5.2	7.1	5	24.7706	1	109.981	1	1	1	1	2.65	1	43	1	1	0.563212
21	41973	2	2	1	2	1	111	67	110	68	112	67	161.5	60	91	99	56.6	1.73	2.92	4.96	0.78	14	20	21	5.64	5.8	5.6	6.5	8	23.0042	1	107.293	1	1	1	1	2.73046	1	43	2	1	0.563467
17	31834	2	2	3	1	1	113	84	113	83	117	81	157.9	66.4	89	91	69.8	0.97	2.57	5.88	5.7	23	25	94	5.2	4.5	5.4	17.3	6.5	26.632	1	113.386	1	2	1	2	10.87	1	43	1	1	0.563648
2	10232	2	2	1	2	1	140	88	123	94	122	85	160.5	70.1	90.5	93.1	68.8	0.75	2.66	3.91	1.16	26	17	20	7.04	11.45	6.3	14	8	27.2125	1	115.657	2	1	1	2	5.09469	1	43	1	1	0.563863
2	10621	2	2	1	1	1	120	74	122	72	124	70	156	59	88	94	41.4	0.75	2.08	3.25	0.71	7	8	11	5.26	7.43	5.8	6.9	9	24.2439	1	153.845	1	1	1	1	29.4457	1	43	2	1	0.564103
21	42671	2	1	1	1	1	156	108	157	107	156	108	170	89	96	108	74.7	1.33	3.54	5.26	1.09	34	28	48	7.24	12.15	6.4	17.6	8	30.7958	2	104.968	2	1	1	2	168.002	2	43	1	1	0.564706
21	39354	2	2	1	1	1	183	100	181	98	180	97	161	74	91	104	58.1	1.2	1.94	4.53	0.83	10	14	13	5.55	5.89	5	9.6	8	28.5483	2	104.05	1	1	1	2	3.07197	1	43	2	1	0.565217
16	30017	2	2	3	1	1	116	79	117	83	117	73	179.5	88.5	101.5	106.5	66.2	0.91	2.82	4.49	1.17	21	18	36	5.66	6.53	6	8.9	6	27.4672	1	120.991	1	1	1	1	7.45472	1	43	1	1	0.56546
13	24617	2	2	1	3	1	128	53	126	50	121	49	152	67	86	95	60.8	1.04	2.41	3.97	1.57	16	16	21	5.87	9.22	5.8	25.1	10	28.9993	2	98.7125	1	2	1	1	6.5	1	43	2	1	0.565789
21	40429	2	2	1	1	1	130	79	129	78	128	78	159	59	90	100	52.8	1.59	1.71	4.21	0.67	13	16	12	5.09	5.16	5.4	5.5	8	23.3377	1	116.297	1	1	1	1	4.34435	1	43	2	1	0.566038
17	31508	2	2	1	1	2	102	62	99	63	96	61	160.3	59.3	91	100	64.7	2.52	2.53	5.6	0.6	15	22	16	5.5	6.9	6	12.7	7	23.0774	1	92.1718	1	1	1	1	3.83	1	43	2	1	0.567686
17	32968	2	2	1	1	1	136	77	142	77	134	78	160.3	64.9	91	94	69.3	1.4	2.84	4.75	0.74	7	12	9	6.6	6.8	5.6	6.4	9	25.2568	1	84.8298	1	1	1	2	13.09	1	43	2	1	0.567686
21	41995	2	2	1	2	1	110	71	112	72	110	71	163.5	57	93	99	52.8	1.44	2.32	4.33	0.82	8	16	12	5.15	4.94	5.3	4.2	7	21.3226	1	116.248	1	1	1	1	4.29923	1	43	2	1	0.568807
17	34246	2	2	1	1	2	109	65	105	64	107	67	166.9	64.9	95	96	62.5	1.43	2.14	3.98	0.67	17	22	27	4.4	3.2	5.6	4	9	23.2987	1	95.8715	1	2	1	1	6.07	1	43	2	1	0.569203
16	28077	2	2	3	2	1	129	70	115	66	123	67	151	61	86	89	69.5	0.98	2.73	4.07	1.35	37	29	66	6.12	6.96	5.9	8.2	7	26.7532	1	113.991	1	1	1	1	3.09536	1	43	1	1	0.569536
13	24555	2	2	1	1	1	104	64	106	68	106	66	156	68	89	94	70.9	0.91	2.96	5.12	2.76	27	19	18	5.07	7.93	5.3	12.4	9	27.9421	1	111.785	1	2	1	1	3.23219	1	43	1	1	0.570513
16	30500	2	2	1	1	1	144	84	115	68	105	64	148.5	58	84.8	92	83.1	1.14	3.08	5.33	3.39	15	17	24	5.61	10.18	5.8	16.3	8	26.3012	1	68.8142	1	1	1	1	3.47037	1	43	2	1	0.571044
16	26809	2	2	2	2	1	122	72	119	74	125	75	168	80	96	100	75.1	1.13	3.01	4.9	1.84	23	23	53	7.52	14.12	7.4	14.1	8	28.3447	2	104.588	2	1	1	1	6.41934	1	43	1	1	0.571429
21	38333	2	1	3	3	1	173	113	172	111	171	110	168	75	96	100	74.1	1.67	4.1	6.74	1.55	58	35	261	7.62	18.36	6.8	9.4	6.5	26.5731	1	106.074	2	1	1	2	23.6249	1	43	1	1	0.571429
16	30173	2	2	2	1	1	141	100	152	93	147	93	158.8	67	91	98	131.7	1.5	4.96	7.47	2.07	36	28	47	5.86	9.83	5.2	9.9	7	26.5689	1	54.6823	1	1	2	2	15.2494	1	43	1	1	0.573048
2	13471	2	2	1	1	1	118	80	120	74	126	72	150	44	86	82	57	1.44	3.18	5.32	1.16	14	20	14	4.59	3.66	5.8	4.7	8	19.5556	1	106.278	1	1	1	1	5.28504	1	43	2	1	0.573333
13	24959	2	2	1	1	2	145	113	140	92	136	82	151.6	61.4	87	92	66.1	1.06	2.39	4.63	2.9	46	53	62	6.51	14.29	6.6	18.7	8	26.7159	1	89.5649	2	2	1	2	20.5	1	43	2	1	0.573879
5	15249	2	2	2	2	1	109	75	110	75	110	75	172.5	79.5	99	105	63.6	0.5	1.59	3.09	2.66	16	15	23	4.87	11.19	5.1	12.8	6	26.7171	1	126.166	2	1	1	1	0.230894	1	43	1	1	0.573913
16	28281	2	2	1	1	1	102	71	100	70	104	68	148	52.5	85	93	57.8	0.97	2.67	5.72	4.12	12	14	16	5.34	5.86	6.1	7.4	7.5	23.9682	1	104.936	1	2	1	1	10.9363	1	43	2	1	0.574324
11	19066	2	2	1	1	1	121	71	123	72	117	68	167	84	96	108	57.8	1.19	3.31	5.21	1.55	70	58	91	5.8	8.5	5.5	54.8	7	30.1194	2	104.882	1	1	1	1	8.43339	1	43	2	1	0.57485
11	21446	2	1	3	2	1	138	89	137	82	138	89	179	100	103	106	87.8	0.94	1.89	3.55	2.75	40	30	52	5.71	7.87	6.5	16.7	8.5	31.21	2	86.9791	2	2	1	2	10.946	1	43	1	1	0.575419
17	31972	2	2	3	3	1	130	81	129	74	127	76	152.8	57.8	88	91	73.8	1.11	3.6	5.3	1.62	38	31	29	5.3	6	5.6	4.3	10	24.756	1	106.333	1	2	1	1	3.06	1	43	1	1	0.575916
16	30179	2	2	1	1	1	120	67	114	67	113	63	158	62.5	91	100	69.8	1.25	3.23	5.5	1.03	11	14	15	6.15	7.11	5.8	15.3	6	25.0361	1	84.3632	1	1	1	1	4.84199	1	43	2	1	0.575949
11	23247	2	2	1	1	1	108	65	102	68	108	65	158	64	91	99	86.4	1.3	2.81	5.01	2.87	40	29	33	4.47	8.9	5.3	6.5	7.5	25.6369	1	66.0289	1	2	1	1	8.81895	1	43	2	1	0.575949
11	17370	2	2	1	1	1	144	88	143	91	141	92	174	86	100.5	110.1	65.7	0.91	1.88	3.49	2.13	22	18	36	5.71	4.58	5.9	8.8	7.66667	28.4053	2	121.621	1	2	1	2	0.0168668	1	43	1	1	0.577586
16	25616	2	2	1	1	2	102	67	105	64	99	62	138.5	49	80	86	76.2	1.39	3.73	6.47	3.95	10	15	25	18.87	26.08	14.6	10.3	9.5	25.5444	1	76.3113	2	1	1	1	21.151	1	43	2	1	0.577617
16	26389	2	2	1	1	1	115	68	117	71	115	71	161	71.5	93	107	55.5	1.49	3.1	5.17	1.03	6	17	20	5.94	9.4	6.4	7.7	7.5	27.5838	1	109.734	1	2	1	1	8.35232	1	43	2	1	0.57764
2	12301	2	2	1	1	1	135	86	136	84	134	85	154	60	89	98	48.8	1.25	4.05	6.32	1.56	11	22	40	6.41	9.03	5.9	12.7	8	25.2994	1	127.442	1	1	1	2	8.39469	1	43	2	1	0.577922
21	38837	2	2	1	2	1	142	89	147	85	147	85	173	80	100	100	83.5	1.39	2.15	4.4	2.51	26	21	343	5.14	6.55	5.2	14	7	26.7299	1	92.3218	1	1	1	2	6.65779	1	43	1	1	0.578035
5	15018	2	2	1	1	1	143	80	140	82	140	80	150.5	70.5	87	102.5	50.1	1.87	1.7	4.11	0.55	28	29	11	5.13	3.75	5	13.6	9	31.1255	2	123.528	1	2	1	2	4.82783	1	43	2	1	0.578073
5	15479	2	2	1	2	1	125	77	126	76	124	77	164	74	95	106	57.1	1.79	4.13	6.21	1.44	9	19	21	5.09	5.13	5.5	9.2	7	27.5134	1	106.481	1	2	1	1	17.8362	1	43	2	1	0.579268
13	24545	2	1	3	3	1	120	80	120	80	120	80	156.5	68	91	97	70.3	1.27	3.77	6.11	2.11	12	14	39	10.83	17.14	9.9	7.9	9	27.7639	1	112.528	2	2	1	2	8.5	1	43	1	1	0.58147
21	42691	2	2	1	1	1	132	82	131	81	132	82	165	65	96	101	66	1.51	1.64	3.49	0.75	25	23	19	5.67	7.63	5.6	4.6	8	23.8751	1	121.245	1	1	1	2	7.05576	1	43	1	1	0.581818
13	24023	2	2	3	1	1	120	80	120	82	120	84	165	77	96	102	70.3	0.76	2.34	4.76	4.06	17	25	48	5.96	13.19	6.9	10.3	8.5	28.2828	2	112.541	2	2	1	2	3.1	1	43	1	1	0.581818
11	19728	2	2	1	1	2	103	64	109	56	100	70	158	71	92	108	50.8	1.06	1.57	3.19	1.3	42	37	41	6.6	8.2	5	3.8	5.5	28.441	2	121.683	1	1	1	1	39.0044	2	43	2	1	0.582278
21	43036	2	2	1	1	1	120	75	116	75	120	80	163	65	95	99	52.2	1.85	2.41	4.68	1.21	23	27	43	5.11	5.53	5.5	9.5	8	24.4646	1	118.125	1	1	1	1	8.41555	1	43	2	1	0.582822
11	22540	2	2	1	1	1	113	70	121	78	114	81	161	74	94	100	64.1	1.1	3.13	4.84	1.76	54	46	30	6.71	9.27	6.3	20.8	7.5	28.5483	2	92.8374	1	2	1	1	7.78371	1	43	2	1	0.583851
2	10027	2	1	1	1	2	155	86	139	84	138	83	168	78.1	98.1	107.2	60.1	0.85	1.38	3.78	4.4	10	12	16	12.04	19.04	10	7	6.5	27.6715	1	99.9897	2	1	1	2	410.098	2	43	2	2	0.583929
11	23759	2	1	1	1	1	118	76	112	71	110	70	181.5	108.5	106	116	86.2	1.32	2.58	4.35	1.49	47	32	79	6.19	9.1	6.8	74.2	8.33333	32.9364	2	89.1388	2	2	1	1	16.6811	1	43	1	1	0.584022
16	31133	2	2	1	1	1	161	98	162	100	150	103	162.4	63	95	97	58.9	1.5	2.93	4.91	2.73	14	19	19	6.63	6.25	6.1	8.8	6.5	23.8874	1	102.632	1	1	1	2	14.0679	1	43	2	1	0.584975
21	36619	2	2	1	2	2	174	91	170	90	172	90	164	79	96	108	54.5	1.38	3	4.98	0.76	13	17	20	4.91	7.14	5.8	9.4	9.5	29.3724	2	112.203	1	2	1	2	35.2022	2	43	2	1	0.585366
13	25328	2	1	1	2	1	153	100	152	102	149	99	163.5	77.5	96	104	57.4	1.14	2.31	5.02	4.35	35	33	45	40.27	13.95	8.6	17.2	10	28.9912	2	142.562	2	2	1	2	15.9	1	43	1	1	0.587156
24	43592	2	2	1	1	1	127	81	121	75	121	80	156.5	72.5	92	101.4	57.2	1.33	2.61	4.46	1.46	15	35	15	5.83	8.84	6	8.7	10	29.6012	2	106.081	1	1	1	1	3.06315	1	43	2	1	0.587859
21	38946	2	2	1	1	2	130	78	128	76	129	77	165	86	97	106	71.5	0.86	1.96	3.46	1.71	27	26	40	5.49	7.69	5.1	15.5	8.5	31.5886	2	81.9446	1	1	1	1	5.09354	1	43	2	1	0.587879
21	42273	2	2	1	1	1	157	80	156	81	156	80	153	74	90	107	59.5	1.48	2.32	4.34	0.98	23	28	27	5.02	5.81	5.5	5.3	9	31.6118	2	101.509	1	1	1	2	4.40577	1	43	2	1	0.588235
11	23952	2	2	1	1	1	110	72	113	71	103	70	164.5	77.5	97	107	67.9	1.63	2.78	5.03	1.56	19	23	9	4.41	4.2	5.4	6.7	8.5	28.6398	2	87.1414	1	1	1	1	14.9425	1	43	2	1	0.589666
16	26292	2	2	1	1	2	168	91	154	94	154	88	152.6	59.5	90	99	62.3	1.27	3.84	5.79	1.51	6	13	18	4.96	14.33	7	8.1	8	25.551	1	95.8753	2	1	1	2	11.4914	1	43	2	1	0.589777
16	30006	2	2	1	1	1	171	106	152	96	155	102	165	83	97.5	115	70.6	1.75	3.62	5.69	0.63	13	17	21	5.81	7.16	5.4	13.7	7.5	30.4867	2	83.1258	1	1	1	2	6.59205	1	43	2	1	0.590909
21	37313	2	2	1	2	2	142	78	142	76	141	77	159	71	94	100	60.8	1.18	3.46	5.05	1.41	17	15	15	6.14	8.26	5.3	8.9	7	28.0843	2	98.9512	1	1	1	2	3.36814	1	43	2	1	0.591195
21	41498	2	2	1	2	1	140	86	140	85	140	84	172.5	88	102	110	77.6	0.81	2.41	4.81	3.79	9	20	37	5.91	7.7	5.9	10.1	7.5	29.5736	2	100.51	1	1	1	2	2.32948	1	43	1	1	0.591304
11	20330	2	2	1	1	2	128	94	132	90	129	91	164	85	97	117	61.4	1	2.34	4.96	4.57	23	21	68	4.9	7.55	5.8	18.2	8.75	31.6032	2	97.6349	1	2	1	2	14.0333	1	43	2	1	0.591463
11	16905	2	2	3	1	2	159	98	147	108	146	93	174	89	103	102.5	83.6	0.75	2.32	3.58	1.42	14	12	17	6.08	6.82	6.1	12.3	5.5	29.3962	2	92.374	1	1	1	2	30.4862	2	43	1	1	0.591954
21	39670	1	2	1	1	1	140	79	138	78	139	76	152	54	90	100	60.5	1.81	1.84	4.32	0.71	17	28	13	5.59	5.46	6	5.8	8	23.3726	1	99.4691	1	1	1	2	2.48355	1	43	2	1	0.592105
17	33724	2	2	3	3	2	142	99	153	104	144	104	148.6	61.9	88	97	46	0.89	2.37	3.92	2.02	20	19	15	5.2	7.1	4.9	11.4	8	28.0319	2	136.514	1	1	1	2	20.08	1	43	2	1	0.592194
21	42449	2	2	1	1	2	124	84	125	84	124	85	160	74	95	106	77	1.08	3.31	4.96	1.82	38	30	22	6.68	8.9	6	7.6	8	28.9062	2	75.1047	1	1	1	2	33.5551	2	43	2	1	0.59375
21	38848	2	1	1	1	1	123	80	122	81	123	80	158	67	94	98	61.7	1.26	3.55	5.5	1.25	6	10	22	15.33	18.83	11	4.9	8	26.8386	1	97.3802	2	1	1	2	30.7752	2	43	2	1	0.594937
13	25213	2	2	1	2	1	139	92	138	91	131	88	169.5	77	101	108	68.7	0.85	2.02	3.79	1.72	21	20	24	5.16	8.63	5	9.9	9	26.801	1	115.483	1	2	1	2	8.79713	1	43	1	1	0.59587
17	31833	2	2	1	3	1	125	81	119	79	120	76	167.7	80.4	100	102	97.6	0.91	2.68	4.11	1.41	19	22	67	5.4	6.6	5.5	7.6	8	28.5884	2	76.9682	1	2	1	1	7.04	1	43	1	1	0.596303
11	16849	2	2	1	1	1	127	76	126	83	132	82	160	65	95.5	101.5	36.7	0.95	0.93	2.23	0.55	7	9	5	5.63	6.05	5.2	4	7.5	25.3906	1	177.242	1	1	1	2	16.9802	1	43	2	1	0.596875
16	26463	2	2	1	1	1	165	95	148	87	146	93	147.4	55	88	100	52.6	1.32	2.65	4.7	1.3	15	18	26	5.05	6.9	5.6	8.8	6.16667	25.3144	1	116.733	1	2	1	2	21.761	1	43	2	1	0.597015
21	40623	2	2	1	1	2	116	70	120	70	116	68	167	88	100	110	63.1	1.13	3.09	4.86	1.05	12	14	15	5.21	5.38	5.3	9.8	8	31.5537	2	94.8949	1	1	1	1	10.4323	1	43	2	1	0.598802
11	16722	2	1	3	3	1	145	97	146	89	156	95	168	81	101	105	70.2	0.99	2.23	4.47	4.5	28	21	140	10.64	15.59	8.4	9.5	9	28.699	2	112.645	2	2	1	2	16.5252	1	43	1	1	0.60119
2	13937	2	2	1	1	1	106	65	107	67	105	61	159.5	83	96	116	54.1	1.16	3.26	5.25	1.66	27	28	22	5.27	8.02	6.1		7	32.6255	2	113.045	1	1	1	1	10.4171	1	43	2	1	0.601881
21	38910	2	2	1	2	1	131	62	124	71	125	71	161	60	97	99	64.1	1.48	4.04	5.64	0.76	23	30	22	5.7	4.75	5.8	5.5	7	23.1473	1	92.9354	1	1	1	1	5.19512	1	43	2	1	0.602484
21	39089	2	2	3	2	1	160	91	160	90	161	91	169	87	102	110	70	0.92	4.55	6.37	1.4	19	19	41	5.55	5.67	5.5	9.5	12	30.4611	2	113.454	1	1	1	2	663.109	2	43	1	2	0.60355
21	39939	2	2	1	1	1	137	70	135	72	134	70	157	65	95	100	50.9	1.39	3.53	5.46	1.22	8	15	14	5.87	7.17	5.7	8.4	8	26.3702	1	121.295	1	1	1	2	3.46081	1	43	2	1	0.605096
11	22205	2	2	1	2	2	120	91	117	83	127	83	155	68	94	107	63.4	1.37	2.05	4.42	2.25	79	58	39	6.82	6.83	5.8	11	7	28.3039	2	94.2579	1	1	1	2	27.4959	1	43	2	1	0.606452
5	14959	1	2	3	2	1	110	68	112	70	111	71	163	86	99	110	63.6	0.57	3.56	4.75	1.03	20	23	33	5.56	3.59	5.2	24	7	32.3685	2	126.447	1	1	1	1	7.76434	1	43	1	1	0.607362
21	42794	2	2	1	1	2	145	77	146	77	145	78	153	88	93	107	69.1	1.05	3.83	5.89	2.96	38	30	49	5.31	7.52	5.5	11	7.5	37.5924	2	85.2171	1	1	1	2	3.84292	1	43	2	1	0.607843
11	21458	2	2	2	2	2	107	71	108	74	104	72	169	80	103	104	59	1.09	2.58	4.38	1.65	106	49	60	5.94	6.59	5.3	15	9	28.0102	2	137.848	1	1	1	1	8.7382	1	43	1	1	0.609467
21	42454	2	2	1	1	2	149	81	148	82	149	81	157	68	96	104	62.1	1.63	2.86	5.07	1.15	12	14	12	5.42	6.06	5.5	12.5	8	27.5873	1	96.3525	1	1	1	2	24.8146	1	43	2	1	0.611465
5	15073	2	2	3	1	1	137	92	135	91	130	82	163.3	77	100	105	56.3	0.53	1.35	3.26	4.49	16	10	23	9.02	8.52	7.9	7.2	9.33333	28.8748	2	145.323	2	2	1	2	13.8422	1	43	1	1	0.61237
21	42700	2	2	1	1	2	113	68	114	69	115	68	160	72	98	106	56	1.59	2.89	4.98	1.24	16	18	17	5.06	6.16	5.9	6.3	6	28.125	2	108.834	1	1	1	1	3.93222	1	43	2	1	0.6125
13	24146	2	2	1	1	2	150	100	152	100	148	96	155	63	95	104	65.1	1.31	3.96	6.11	1.48	21	30	21	6.14	7.78	6.4	2.2	7	26.2227	1	91.3798	1	1	1	2	12.2	1	43	2	1	0.612903
2	12053	2	2	1	2	1	139	78	119	78	146	80	153.5	70.5	94.2	110.3	57.7	1.49	3.47	5.29	1.38	15	21	21	5.09	9.4	6.3	8.8	8	29.9207	2	104.993	1	1	1	2	5.02466	1	43	2	1	0.613681
21	40538	2	2	1	1	1	157	97	156	89	148	87	153	67	94	98	63.7	1.91	3.37	5.42	0.6	23	25	27	5.22	7.47	5	9.2	9	28.6215	2	93.5485	1	1	1	2	4.0282	1	43	2	1	0.614379
5	15033	2	2	3	2	1	143	89	140	90	135	88	164.2	78	101	100.5	46.8	0.64	1.43	3.25	2.58	6	9	56	5.9	4.09	4.5	10	9	28.93	2	179.815	1	1	1	2	0.386845	1	43	1	1	0.615104
2	11390	2	2	1	1	1	126	63	110	71	125	61	157	74.5	97	105	66.4	1.23	2.67	4.57	1.42	33	24	84	5.79	7.21	5.7	10.2	10	30.2243	2	89.259	1	2	1	1	0.0852741	1	43	2	1	0.617834
21	38317	2	2	1	1	2	149	103	147	101	147	100	171	92	106	111	59.4	1.37	2.58	4.55	1.25	35	26	43	5.64	8.02	5.7	15.3	8.5	31.4627	2	101.633	1	2	1	2	6.10279	1	43	2	1	0.619883
16	30477	2	2	1	1	1	173	94	167	96	164	96	153.9	72.5	95.6	105	89.8	1.42	4.61	6.61	1.64	20	21	30	5.46	10.62	6.2	14.6	8	30.6098	2	84.7808	1	1	1	2	22.4078	1	43	1	1	0.621183
2	10161	2	2	1	1	2	134	92	132	90	114	87	157.8	65.1	98.7	104.2	61	0.93	2.06	3.69	1.6	6	15	12	5	6.73	5.5	7.8	7	26.1437	1	98.3441	1	1	1	2	16.0575	1	43	2	1	0.625475
2	11941	2	2	1	2	1	93	62	100	63	100	61	150.2	56.7	94.1	105.2	55.9	1.27	1.32	2.99	0.85	36	33	14	5.45	7.98	5.6	4.9	9	25.1329	1	108.933	1	1	1	1	9.79529	1	43	2	1	0.626498
16	30178	2	2	1	1	1	125	68	125	79	121	71	153	62.5	96	100	67.6	1.41	2.91	4.81	0.91	7	13	16	6.48	7.66	5.7	6.9	8	26.6991	1	87.4833	1	1	1	1	134.857	2	43	2	1	0.627451
21	42049	2	2	1	1	2	122	62	120	62	122	64	156	65	98	98	54.9	1.73	3.55	6.35	1.67	23	26	17	5.33	6.51	4.9	7	9	26.7094	1	111.163	1	1	1	1	7.80047	1	43	2	1	0.628205
17	33936	2	2	1	1	1	118	84	115	82	116	80	154.7	70.9	99	104	51.9	1.32	3.24	4.99	1.37	16	14	17	5.5	6.1	5.6	6.2	7	29.6255	2	118.435	1	1	1	2	16.66	1	43	2	1	0.639948
21	42718	2	2	1	1	1	104	68	105	68	104	67	155	70	100	104	55.9	1.33	3.46	5.29	0.87	39	33	13	4.83	5.74	5.3	12.1	8	29.1363	2	108.715	1	1	1	1	5.46448	1	43	2	1	0.645161
21	42230	2	2	1	2	1	139	84	138	85	137	86	162	78	105	112	54.6	1.08	3.43	5.06	1.19	18	16	18	5.43	6.74	6.5	8.3	8	29.7211	2	112.064	1	1	1	2	14.5321	1	43	2	1	0.648148
21	37837	2	2	1	1	1	131	71	130	72	131	71	161	88	105	114	70.6	1.09	2.24	6.41	4.4	21	18	49	6.78	10.12	6.4	16.9	7.5	33.9493	2	83.0351	1	1	1	2	12.8018	1	43	2	1	0.652174
21	42622	2	2	3	1	1	121	66	120	70	122	72	162	65	106	110	58	1.14	2.39	4.07	0.69	14	19	13	5.43	5.6	5.7	6	8	24.7676	1	104.549	1	1	1	1	4.58372	1	43	2	1	0.654321
16	30044	2	2	1	2	1	117	63	116	65	120	65	162.3	89	106.2	119	63.6	1.41	2.49	4.75	0.82	9	14	11	6.95	10.22	4.6	13.7	6.5	33.7873	2	93.6221	1	1	1	1	11.0618	1	43	2	1	0.654344
5	16285	2	1	1	1	1	97	74	100	75	100	74	165	94	108	105	73.5	1.32	4.89	6.42	0.79	21	18	32	7.24	6.95	6.3	21.6	8	34.5271	2	107.037	2	1	1	1	17.9156	1	43	1	1	0.654545
2	11802	2	2	1	2	2	108	70	103	72	114	72	150.5	62.9	100.2	95.3	59.9	1.24	2.28	4.54	2.55	40	31	42	5.28	10.8	5.8	11.5	5.5	27.7701	1	100.375	1	1	1	1	23.801	1	43	2	1	0.665781
16	26663	2	2	1	1	1	153	96	142	97	146	94	153.2	77.3	102.1	101.2	53.5	1.31	4.27	6.18	1.77	17	25	18	4.7	6.3	5.9	17.6	7	32.9353	2	114.696	1	1	1	2	12.8312	1	43	2	1	0.666449
2	10338	2	2	1	1	2	114	70	112	72	112	71	168	98.5	115	114	73.8	0.98	3.72	5.41	1.66	23	25	109	5.34	8.07	5.6	13	9.83333	34.8994	2	106.625	1	2	1	1	8.51752	1	43	1	1	0.684524
2	10925	2	2	1	1	1	139	86	132	86	129	83	150	40	60	70	61.4	1.42	2.11	3.97	0.75	8	17	8	5.71	7.05	5.9	2.3	8	17.7778	1	97.1152	1	1	1	2	13.4034	1	44	2	1	0.4
16	27829	2	2	1	1	1	110	64	114	63	107	58	160	45	65	91	63.8	1.74	2.74	4.97	0.75	10	16	12	5.49	5.79	5.7	5.7	6.75	17.5781	1	92.9348	1	2	1	1	8.78497	1	44	2	1	0.40625
5	15593	2	2	1	1	2	96	71	96	70	96	70	155	41	63	78	57	1.77	2.23	4.52	0.77	14	18	11	5.18	5.4	5.2	4.2	8.5	17.0656	1	106.014	1	1	1	1	0.509851	1	44	2	1	0.406452
2	13671	2	2	1	1	1	105	64	101	77	104	76	162	55	66	85	64.8	1.64	2.67	5.3	1.04	20	24	13	5.06	8.02	5.5		9.5	20.9572	1	91.1992	1	2	1	1	2.96601	1	44	2	1	0.407407
11	20714	2	2	1	1	1	99	57	99	54	109	56	165	49.5	68	89	73	1.48	1.1	3.08	0.99	23	35	10	4.27	3.65	5.6	3.8	9.5	18.1818	1	79.4859	1	2	1	1	20.8024	1	44	2	1	0.412121
2	13994	2	2	1	1	1	112	74	111	72	109	68	159	45.5	66	88	61.2	2.02	2.89	6.16	0.96	12	18	9	5.61	4.38	5.5		8	17.9977	1	97.5215	1	1	1	1	2.74258	1	44	2	1	0.415094
16	26516	2	2	1	2	2	93	57	98	61	98	60	159	50	66	82	59.9	1.34	3.78	5.81	1.08	7	18	28	4.62	6.68	5.8	6.2	6	19.7777	1	100.094	1	1	1	1	8.5828	1	44	2	1	0.415094
2	10936	2	2	2	2	2	118	86	120	76	123	88	166	84	69	78.2	67.7	0.77	2.48	3.72	1	18	21	9	5.03	6.48	5.8	2.9	8.5	30.4834	2	116.957	1	1	1	2	5.96706	1	44	1	1	0.415663
5	14958	2	2	1	1	1	135	85	130	80	130	85	158.5	45.9	66	83	82.7	1.28	2.75	4.36	0.67	7	20	15	5.84	7.44	4.7	3.5	8.5	18.2707	1	93.0303	1	1	1	2	1.38043	1	44	1	1	0.416404
16	29909	2	2	1	1	2	122	65	116	68	117	66	158	49	66	92	61.3	1.79	3.65	6.67	1.64	6	18	16	5.11	6.03	5.2	9	8	19.6283	1	97.4995	1	1	1	1	13.559	1	44	2	1	0.417722
2	12286	2	2	1	1	1	88	60	87	59	84	58	160.1	47.2	67.2	87.8	64.7	1.84	2.23	4.49	0.59	9	17	8	5.12	8.74	5.1	41.3	8	18.4145	1	91.4139	1	2	1	1	11.8711	1	44	2	1	0.419738
2	12265	2	2			2	134	87	124	83	120	87	153.9	49.9	64.6	91.2	59.9	1.34	2.62	4.27	0.57	11	22	14	5.81	7.08	4.8	2.6	8.16667	21.068	1	100.222	1	2	1	2	5.07173	1	44	2	1	0.419753
21	36738	2	2	1	1	2	117	78	116	76	115	77	162	52	68	93	192.2	1.43	1.93	4.25	0.94	8	16	13	5.18	6.95	5.5	7.4	7.5	19.8141	1	26.0601	1	1	2	1	265.985	2	44	2	1	0.419753
11	17560	2	2	1	1	2	113	68	108	67	106	65	165.8	60	69.6	91.3	60.6	1.48	2.75	4.64	0.69	23	19	13	4.68	6.97	5.9	6.3	11	21.8264	1	98.6537	1	2	1	1	173.797	2	44	2	1	0.419783
11	19189	2	2	1	1	2	103	62	108	62	109	61	176	59	74	96	63.6	1.53	2.15	4.24	0.95	7	16	13	5.5	16.4	5.4	6.4	9	19.047	1	93.3115	2	2	1	1	15.6941	1	44	2	1	0.420455
11	22599	2	2	1	2	2	96	64	94	62	92	60	166	48	70	90	60.1	1.47	1.39	3.27	0.79	23	26	17	4.05	6.8	4.9	3	9.5	17.4191	1	99.8133	1	2	1	1	16.8133	1	44	2	1	0.421687
5	15891	2	2	3	2	2	113	74	113	74	113	74	167.5	56	71	86	66.7	1.15	2.91	4.82	1.36	43	34	37	4.68	3.95	5.1	3	6.5	19.9599	1	118.977	1	1	1	1	62.7166	2	44	1	1	0.423881
21	39614	2	2	1	1	2	134	60	132	58	131	59	165	50	70	82	61.1	1.32	2.4	4.2	1.2	16	21	13	5.68	8.2	5.5	4.4	7	18.3655	1	97.8618	1	1	1	2	3.74426	1	44	2	1	0.424242
16	30362	2	2	3	1	1	110	74	103	71	104	69	167	56	71	86	72.3	1.14	2.86	4.86	1.63	12	16	17	4.81	6.65	5.4	3.1	6	20.0796	1	108.743	1	1	1	1	4.89615	1	44	1	1	0.42515
21	40159	2	2	1	1	2	116	62	115	61	114	60	164	61	70	90	53.6	1.58	3.12	5.45	0.53	10	15	14	5.1	7.24	5.4	5.4	7.25	22.68	1	113.642	1	2	1	1	8.35092	1	44	2	1	0.426829
13	24762	2	2	1	1	1	119	80	120	82	120	80	158.4	54.1	68	85.5	51.8	1.06	2.22	3.81	0.95	12	14	15	6.21	4.85	6	3.9	6.5	21.5619	1	159.32	1	2	1	2	7	1	44	1	1	0.429293
2	12213	1	2	1	1	2	122	69	107	63	96	64	161.4	48.2	69.3	89.4	60.9	2.28	2.31	5.32	0.89	6	15	15	5.22	7.67	5.1	4.9	6.5	18.5029	1	98.2549	1	1	1	1	8.28616	1	44	2	1	0.429368
2	14433	2	2	1	1	1	133	81	126	78	130	77	163	57	70	96	61.5	1.47	2.47	4.42	1.02	10	20	15	5.59	4.64	5.3		8	21.4536	1	97.1666	1	1	1	1	3.16737	1	44	2	1	0.429448
17	31532	2	2	1	1	1	126	79	108	70	107	71	164.7	56	71	91	67	1.49	1.75	3.61	0.66	7	14	11	4.5	3.7	5.5	8.2	8.5	20.6443	1	87.9476	1	1	1	1	7.59	1	44	2	1	0.431087
11	20801	2	2	1	2	1	101	66	102	63	98	61	167	55	72	88	72.1	1.49	2.08	4.02	0.74	12	18	10	4.84	6.02	5.4	4	8.5	19.721	1	80.9761	1	2	1	1	12.4814	1	44	2	1	0.431138
21	43166	2	2	1	2	1	122	73	122	72	123	74	162	48	70	90	48.6	1.62	2.85	4.76	0.75	15	20	11	5.93	4.27	5.3	8.7	9	18.2899	1	127.651	1	1	1	1	8.27225	1	44	2	1	0.432099
2	13383	2	2	1	1	2	102	64	105	63	98	59	164.5	60.5	71.2	97.5	61.4	1.62	3.16	5.82	0.78	6	18	15	5.76	7.02	5.4	5.3	7	22.3575	1	97.0623	1	1	1	1	3.77273	1	44	2	1	0.432827
17	35150	2	2	1	1	2	122	79	117	77	116	78	168.4	62.9	73	89	56	1.19	3.49	4.93	0.77	10	14	10	5.8	5.6	5.1	23.8	9.5	22.1803	1	108.341	1	1	1	1	8.08	1	44	2	1	0.433492
11	19190	2	2	1	2	2	118	76	111	74	118	71	168	60	73	98	66.6	1.56	2.48	4.74	1.09	12	20	9	8.2	8.7	5.8	9.8	8.5	21.2585	1	88.6975	2	2	1	1	14.776	1	44	2	1	0.434524
11	23440	2	2	1	1	2	123	80	125	64	121	64	161	54	70	92	67.3	1.32	1.94	3.64	0.78	11	15	10	3.71	3.6	5	7.8	6.83333	20.8325	1	87.549	1	2	1	1	8.36688	1	44	2	1	0.434783
11	20822	2	2	3	3	1	105	65	116	71	108	70	177	67	77	95	86.2	1.88	2.23	4.52	0.69	13	16	36	5.38	7.39	5.7	4.2	8.5	21.3859	1	88.5126	1	1	1	1	7.26658	1	44	1	1	0.435028
11	18062	2	2	1	1	2	109	70	107	73	106	70	165	56	72	90	66	1.42	1.81	3.83	0.99	8	17	11	5.1	5.1	5.7	5.3	6.5	20.5693	1	89.3636	1	2	1	1	10.3202	1	44	2	1	0.436364
2	14455	2	2	3	2	2	110	64	106	62	103	61	169.5	56.5	74	90	78.4	1.88	3.22	5.52	0.96	23	34	41	4.31	1.94	5.8		9	19.6657	1	98.8811	1	1	1	1	3.76324	1	44	1	1	0.436578
16	30757	2	2	1	1	1	123	75	106	76	112	70	146.5	48.5	64	83	62.7	2.09	2.57	4.74	0.88	10	18	10	5.31	8.29	5.4	7.3	8	22.5978	1	94.9061	1	1	1	1	6.79366	1	44	2	1	0.43686
11	20562	2	2	1	2	2	94	65	88	58	92	62	167	60	73	88	65.1	1.37	2.1	4.06	1.14	10	20	9	4.39	4.72	5.3	6.2	10.5	21.5139	1	90.8122	1	2	1	1	5.82923	1	44	2	1	0.437126
2	12747	2	2	1	2	1	98	62	102	64	100	62	158.3	46.9	69.4	86.2	53.1	1.28	2.64	4.34	0.86	17	21	11	4.69	6.35	5.2	5	10	18.7159	1	115.041	1	2	1	1	11.356	1	44	2	1	0.438408
16	29163	2	2	1	1	1	139	85	136	85	134	85	166.5	57	73	88	68.1	1.58	3.61	5.5	1.02	8	16	19	5.49	5.83	6	8.9	6.5	20.5611	1	86.1346	1	1	1	2	7.76573	1	44	2	1	0.438438
2	10202	2	2	1	2	1	101	67	97	66	101	66	162.1	62.5	71.1	92.3	58.8	1.3	1.73	3.46	0.63	15	16	19	5.41	6.78	5.8	5.1	7	23.7856	1	102.091	1	1	1	1	69.8198	2	44	2	1	0.438618
16	25847	2	2	3	1	1	119	75	118	72	113	74	166.3	58.5	73	92	67.7	1.1	2.33	4.03	0.91	9	18	14	5.031	6.768	6.2	3.3	7	21.153	1	117.08	1	1	1	1	5.66272	1	44	1	1	0.438966
16	29556	2	2	3	2	1	118	55	107	59	112	59	161.5	55	71	93	55.3	0.95	1.79	3.26	0.9	6	12	12	5.32	5.9	5.2	3.8	8.5	21.0871	1	109.946	1	1	1	1	24.0334	1	44	2	1	0.439628
16	25763	2	2	1	3	2	131	71	121	66	122	65	158.5	58.5	70	88	84.4	1.06	3.58	7.13	5.09	23	23	19	6.588	7.92	6.2	3.3	7.25	23.2861	1	90.869	1	1	1	1	4.03762	1	44	1	1	0.44164
21	36054	2	2	1	1	1	139	114	119	79	125	80	163	60	72	96	62.9	0.91	2.31	3.93	1.14	12	17	21	5.17	7.12	5.8	7	7.5	22.5827	1	94.4569	1	1	1	2	3.51494	1	44	2	1	0.441718
2	13391	2	2	1	1	2	99	62	99	62	87	67	155	51.3	68.5	85.5	60.1	1.17	2.28	4.37	0.94	9	29	47	5.39	7.94	6.8	1	8	21.3528	1	99.5743	1	1	1	1	18.9499	1	44	2	1	0.441935
21	43304	2	2	3	3	2	108	58	106	60	110	62	181	70	80	94	74	1.12	4	5.83	1.27	15	16	36	4.64	4.6	5.6	5.8	9	21.3669	1	105.575	1	1	1	1	3.89623	1	44	1	1	0.441989
16	27694	2	2	3	2	2	113	64	102	66	98	59	158	51.5	70	85	64.9	1.65	2.96	5.11	0.97	10	16	19	5.15	5.6	5.5	4.7	7	20.6297	1	91.1613	1	1	1	1	6.21532	1	44	2	1	0.443038
16	30305	2	2	1	1	2	106	61	103	61	103	64	162.5	62.5	72	100	69.5	1.6	2.38	4.72	0.63	6	18	13	5.29	6.18	5.5	6.6	8.5	23.6686	1	84.1261	1	1	1	1	3.8998	1	44	2	1	0.443077
[truncated: 31,687 more rows]
[truncated: 3 more columns]
